# Supplementary material for: Adenosine diphosphate released from stressed cells triggers mitochondrial transfer to achieve tissue homeostasis
Source: PLoS Biol. 2024 Aug 20;22(8):e3002753. doi: 10.1371/journal.pbio.3002753 (PMC11335167; doi:10.1371/journal.pbio.3002753)
Supplement: S1 Data — (XLSX) [file pbio.3002753.s014.xlsx]

## Sheet: Fig. 1A
Vehicle	Oligomycin A	FITC positive rate (%)
19.5	76.8
20	76.6
16.5	75.1

## Sheet: Fig. 1B
Vehicle	Oligomycin A	ATP (µmol/10^6 cells)
0.136733	0.0275325
0.199756	0.101708
0.160781	0.0429252

## Sheet: Fig. 1C
Vehicle	Oligomycin A	Total ADP (p mol/cell)
0.00274341	0.000709289
0.00285024	0.000728855
0.00313268	0.000687276

## Sheet: Fig. 1D
Vehicle	Oligomycin A	Extracellular ADP (p mol/cell)
0	2.20533e-05
0	1.47022e-05
-1.8049e-06	9.80146e-06

## Sheet: Fig. 1G
Vehicle	Oligo	Intensity of ADP647
21.3349	2.5
17.9997	2.33333
16.806	2.07812
16.5563	2
15.3981	1.54893
14.7789	1.53641
14	1.44025
13.7413	1.42465
13.0555	1.18894
13.0071	1.18723
12.606	1.17572
12	1.11651
11.9463	1.08988
11.493	1.08006
11.3902	1.05045
11.3771	1.04162
10.7698	1.02794
10.685	1.01179
10.4641	0.988453
10.3048	0.963596
10.2293	0.957058
9.92305	0.919012
9.55869	0.898485
9.37728	0.891731
9.11261	0.887663
8.87698	0.882047
8.7126	0.875731
8.70028	0.86961
8.06897	0.859347
7.24857	0.858973
6.97228	0.854667
5.91827	0.838281
5.56549	0.832103
5.3	0.820898
4	0.819066

## Sheet: Fig. 1J
time (min)	Vehicle																						Oilgomycin A
90	27.4745	23.7487	17.0006	14.9758	13.3607	12.8673	12.2937	12.268	11.1804	11.1558	10.7244	10.6497	9.57527	9.43126	9.35528	6.99463	6.26537	6.05774	5.77297	4.90566	3.77915		16.3108	16.0051	14.569	13.8142	13.0126	12.988	11.8118	11.4022	11.0382	11.0105	10.9028	10.6745	9.7897	8.35219	8.09045	6.92159	6.48742	6.11419	6.07632	4.44693
95	25.547	19.5554	14.8135	13.3533	12.85	12.1741	11.5457	11.4506	11.2332	9.48168	8.89075	8.6739	8.65195	7.89727	7.8695	6.31367	5.61135	5.23069	4.73251	3.11187	2.62335		11.1836	11.0733	10.1936	10.1022	9.73708	9.19269	8.82568	8.70046	8.1651	8.01045	7.82993	7.55482	6.81336	6.41129	5.7142	4.75333	4.69208	4.2876	4.23174	3.94832
105	29.6237	24.3688	16.1309	15.6772	15.5099	14.1208	12.9784	11.7985	11.6505	11.1154	10.9368	10.5741	9.97812	9.67693	9.03273	7.07224	6.60364	6.12169	5.92463	4.22352	3.46949		9.16962	9.04676	7.94983	7.72448	7.5106	7.46706	7.33663	6.54724	5.98177	5.97116	5.92518	5.8048	5.61135	4.56935	4.40798	4.35711	4.00921	3.76077	3.23187	3.18059
115	29.274	27.3069	17.9948	16.4446	15.2609	15.0654	13.5276	12.2136	11.8388	11.5549	11.487	10.8724	10.8192	10.2192	9.76833	8.01713	7.48553	7.09417	6.17376	5.47748	4.00231		7.57798	7.13865	6.8346	6.79557	6.61934	5.04721	5.016	4.94917	4.8433	4.59104	4.37069	4.33472	4.15751	4.0984	4.00082	3.66737	3.49125	2.65427	2.62665	2.38898
125	29.5713	26.8732	16.4779	15.4575	14.4016	14.1142	12.1177	11.8613	11.3207	11.2625	11.0666	10.8648	10.1886	10.0726	9.72137	7.59058	6.43121	6.39084	6.2055	4.87493	3.7997		6.02328	5.82845	5.60305	5.52925	5.45623	4.1615	4.08606	3.98287	3.46686	3.33091	3.20886	3.09085	3.01922	2.91471	2.83528	2.78213	2.7516	2.01451	1.88343	1.76685
135	32.1604	29.6435	19.997	16.7127	16.507	13.408	12.8727	12.0934	12.0105	11.588	11.4033	11.2336	11.127	10.8931	10.6351	8.79641	8.54464	6.66831	5.96009	5.86237	4.91263		5.208	4.61544	4.35215	4.21963	4.20003	3.29078	3.25567	3.19431	2.95587	2.32667	2.29442	2.27796	2.25487	2.2542	2.08755	2.06426	2.03185	1.66176	1.3755	1.16985
145	31.3452	29.4009	16.352	15.3706	14.9053	12.8832	11.5441	11.2317	11.1788	11.139	11.109	10.829	10.4694	10.2444	9.87737	8.24804	6.93903	5.98233	5.66727	4.78019	3.91317		4.71173	4.47954	4.30012	4.1635	4.07144	3.6513	3.27027	3.22709	2.82635	2.37795	2.37723	2.35188	2.34436	2.31261	2.19641	2.09964	2.06265	1.75705	1.4088	1.08149
155	29.1052	28.6082	15.3925	15.3512	15.0794	11.9609	11.4826	11.3042	11.1525	11.0088	10.7488	9.74865	9.65579	9.53426	9.03383	7.56542	6.31801	5.90841	5.64343	4.40622	3.28362		4.58227	3.98609	3.7139	3.69192	3.60525	3.2556	2.95657	2.89801	2.42816	2.14915	2.14839	2.12724	2.11349	2.10741	2.03293	1.92122	1.83669	1.56667	1.25979	0.939036

## Sheet: Fig. 1K
	Vehicle			Oligomycin A
	Mean	SD	N	Mean	SD	N
1.3	92.5	3.6	4	29.7	3.3	4
7.8	87.8	3.1	4	28.2	3.3	4
14.2	86.6	3.2	4	27.2	3.3	4
20.8	30.8	2	4	14.2	1	4
27.3	30	2	4	13.2	1	4
33.7	30.6	2.1	4	13.5	1	4
40.3	124.7	6.6	4	59.8	8.9	4
46.7	125.9	5.8	4	59.1	7.7	4
53.2	123.3	5.7	4	58.6	7.2	4
59.7	122.4	5.7	4	59.3	7.2	4
66.2	121	5.6	4	59.4	7.4	4
72.7	119.2	5.8	4	59.1	7.5	4
79.2	21.5	1.3	4	12.2	1	4
85.7	22.1	1.3	4	12.1	0.8	4
92.1	21.9	0.9	4	11.9	0.8	4

## Sheet: Fig. 1L
Vehicle	Oligomycin A	Basal respiration OCR (pmol/min)
66.81	10.85
66.49	12.97
67.98	14.59
67.04	14.15

## Sheet: Fig. 1M
Vehicle	Oligomycin A	Maximal respiration OCR (pmol/min)
103.63	38.01
105.27	45.62
103.96	38.86
106.07	46.11

## Sheet: Fig. 1N
Vehicle	Oligomycin A	Spare respiration capacity OCR (pmol/min)
95.95	38.09
97.65	43.59
97.21	37.21
95.35	43.56

[truncated: 7 more sheets: Fig. 1O, Fig. 1P, Fig. 1Q, Fig. 1R, Fig. 1S, Fig. 1T, Fig. 1U]
