# Supplementary material for: Adenosine diphosphate released from stressed cells triggers mitochondrial transfer to achieve tissue homeostasis
Source: PLoS Biol. 2024 Aug 20;22(8):e3002753. doi: 10.1371/journal.pbio.3002753 (PMC11335167; doi:10.1371/journal.pbio.3002753)
Supplement: S2 Data — (XLSX) [file pbio.3002753.s015.xlsx]

## Sheet: Fig. 2B
Vehicle	0.2 μM 0.5 h	0.2 μM 2 h	2 μM 0.5 h	2 μM 2 h
0	1	4	3	4
0	1	4	3	4
3	1	6	1	12
1	3	5	3	5
0	2	7	2	3
2	2	3	2	3
2	2	3	2	5
3	4	7	4	6
0	2	3	3	4
0	2	5	3	4
1	2	4	2	4
1	1	4	2	4
0	5	6	2	4
1	3	2	4	3
2	3	3	2	9
0	1	6	2	7
4	3	3	2	5
4	2	3	0	3
3	1	3	2	7
2	2	4	2	5
2	2	2	3	5
2	0		1	4
0	1		5	7
1	2		3	3
0	1		6	10
0	4		3	5
1	3		4	3
0				3
3				3
1				4
0				4
0				4
1				2
0				14
2				5
0				2
0				3
0				3
0				5
0				6
0				3
2				1
1				3
2				4
0				4
2				2
0				9
1				4
1				4
2				1
				2
				0
				4

## Sheet: Fig. 2C
Vehicle	0.2 μM 0.5 h	0.2 μM 2 h	2 μM 0.5 h	2 μM 2 h
2	3	4	5	2
2	2	3	4	4
0	5	2	1	4
3	4	2	1	2
0	5	4	4	4
0	2	3	2	5
0	10	3	2	4
0	4	5	2	1
0	4	1	3	3
0	3	3	4	1
0	3	3	3	4
1	2	0	2	4
2	2	3	3	6
1	1	7	3	2
1	1	7	2	4
1	6	6	10	5
2	2	5	5	3
2	4	4	6	6
1	5	2	4	3
1	2	2	3	0
0	0	1	2	1
0	1	0	3	1
0	5	6	3	0
1	2	3	2	0
1	4	3	0	4
1	2	2	0	2
1	3	3	0	2
2	6	6	4	1
3	1		3	2
2	1		4	5
5	6		5	5
3	6		4	3
1	2		4	4
3	2		2	5
2	2		3	5
4	3		2	3
2	0		0	3
1	1			5
1	0			4
1				5
1				4
1				4
1				3
0				2
0				4
0				3
0				2
3				6
1				5
				3
				5
				4
				3
				3
				3
				4
				2
				4
				4
				2
				5
				5
				4
				2
				0
				4
				2
				2
				2
				3
				4
				3
				3
				5
				1
				5
				3
				2
				1
				1

## Sheet: Fig. 2F
Vehicle	ADP
55.231	24.1196
39.9423	21.194
39.4564	20.6313
38.5809	18.8475
38.1973	18.7441
37.6534	18.0623
36.3905	17.9658
36.2793	17.9511
36.0692	17.653
35.3803	17.1742
34.1324	16.9885
33.4622	16.9172
33.1895	16.8381
33.1613	16.5172
32.6821	16.4408
32.3102	15.0857
31.5766	14.9808
31.0567	14.5268
28.1009	14.3071
27.7046	14.0397
27.0942	13.7841
26.2067	13.7581
24.1007	13.5159
19.3982	13.2237
16.3846	12.7485
61.0036	26.0538
52.1553	22.6763
51.6179	21.6925
48.5821	20.6186
46.6401	19.5971
46.1815	19.192
45.5256	18.7988
45.0681	17.9018
43.852	17.4457
43.3398	17.0917
41.5832	16.8011
41.1563	16.289
38.9171	15.7537
38.5791	15.6507
38.3647	15.6166
37.9591	15.4773
37.7109	15.2847
36.5943	15.2384
36.2909	14.9875
34.4075	13.7578
30.1724	12.8869
29.0835	12.816
26.6615	12.2167
22.8008	10.9823
14.1339	10.0847
53.1207	23.434
51.6007	22.3079
51.3522	21.9595
50.8795	21.6332
49.392	20.8241
47.7034	20.6451
46.5856	20.4313
46.1513	19.7951
45.9828	18.9446
45.7016	17.7558
44.1567	17.4143
42.8218	15.681
42.8062	15.6086
42.4583	14.8744
41.8813	14.7656
40.3955	14.6596
40.0568	14.3321
40.0495	14.299
38.9135	13.6075
37.8097	13.2193
36.9366	12.9961
36.456	12.5627
35.1949	12.562
32.3387	12.1893
29.6595	11.5196

## Sheet: Fig. 2H
Adp (-) Oligo-	Adp (0.2 uM 0.5h) Oligo-	Adp (0.2 uM 2h) Oligo-	Adp (2 uM 0.5h) Oligo-	Adp (2 uM 2h) Oligo-
1	1	0	1	1
0	1	0	0	0
0	0	0	0	0
0	0	0	0	0
0	0	0	0	0
0	0	2	0	0
0	0	0	0	0
0	0	0	0	0
0	0	0	0	0
0	0	0	0	0
0	0	0	0	0
0	0	0	0	0
0	0	0	0	0
0	0	0	0	0
0	1	1	1	1

## Sheet: Fig. 2I
Adp (-) Oligo+	Adp (0.2 uM 0.5h) Oligo+	Adp (0.2 uM 2h) Oligo+	Adp (2 uM 0.5h) Oligo+	Adp (2 uM 2h) Oligo+
1	2	1	5	4
1	1	1	3	4
1	1	1	1	2
1	0	1	0	2
1	2	1	0	2
0	1	1	2	3
0	1	1	2	3
0	0	0	1	6
0	1	1	1	4
0	0	0	0	4
0	0	0	3	6
0	1	0	2	3
0	0	0	1	3
0	0	0	1	3
0	0	0	1	2

## Sheet: Fig. 2J
Time （minutes）	75 % + ADP				0.75				50 % + ADP				0.5
1.31082	137.737	124.483	134.385		127.493	119.37	138.12		75.8434	66.4532	65.9613		67.6412	77.1649	66.5648
7.76644	131.152	118.557	126.516		121.681	112.976	130.714		70.7307	64.2176	63.6188		64.5536	73.0882	64.44
14.215	130.054	117.226	125.47		119.901	112.058	129.045		69.1521	62.6717	63.0473		63.4379	72.1534	64.1373
20.7553	104.624	96.1392	119.141		98.7686	107.006	105.436		66.4115	59.3737	55.1814		60.9492	64.0453	57.5212
27.2047	102.906	96.0019	119.289		97.9679	105.466	104.737		66.0192	59.1576	56.3125		60.0383	63.4618	56.7485
33.652	102.315	94.0401	119.187		97.2534	104.688	103.291		64.7549	58.3886	56.1683		59.6251	63.5585	56.4021
40.1891	230.088	199.139	218.602		221.699	207.158	219.52		127.259	102.44	89.8729		97.9584	107.361	94.6307
46.6424	230.819	196.175	223.955		217.543	210.21	218.005		117.997	96.3278	87.1117		94.6428	101.336	90.368
53.1019	222.892	186.197	215.752		213.028	206.494	209.252		116.234	96.7217	88.0709		94.6319	102.631	91.5329
59.6386	98.6071	83.4493	102.462		90.4557	94.14	90.3327		47.0737	44.0212	41.1349		44.5758	46.7647	41.5627
66.0989	100.971	78.5667	102.929		89.7253	89.867	97.3314		49.0536	44.0961	41.9977		43.9246	47.4181	42.3225
72.5561	99.6933	89.3373	101.7		88.7774	89.7351	96.3528		47.2602	44.0387	42.5176		44.1974	46.8428	42.7979

## Sheet: Fig. 2K
75 % + ADP	0.75	50 % + ADP	0.5
30.3606	31.1238	21.892	19.2405
27.8884	22.3234	18.633	25.3106
23.7703	32.6919	20.5297	21.3394

## Sheet: Fig. 2L
75 % + ADP	0.75	50 % + ADP	0.5
131.126	128.766	70.7365	50.4453
106.838	120.475	52.289	54.4928
122.255	121.653	44.594	47.5701

## Sheet: Fig. 2M
75 % + ADP	0.75	50 % + ADP	0.5
131.126	128.766	70.7365	50.4453
106.838	120.475	52.289	54.4928
122.255	121.653	44.594	47.5701
