# Supplementary material for: Adenosine diphosphate released from stressed cells triggers mitochondrial transfer to achieve tissue homeostasis
Source: PLoS Biol. 2024 Aug 20;22(8):e3002753. doi: 10.1371/journal.pbio.3002753 (PMC11335167; doi:10.1371/journal.pbio.3002753)
Supplement: S3 Data — (XLSX) [file pbio.3002753.s016.xlsx]

## Sheet: Fig. 3D
P2Y1-N.C.	P2Y1-10 min ADP	P2Y1-30 min ADP	P2Y1-1 h ADP	P2Y2-N.C.	P2Y2-10 min ADP	P2Y2-30 min ADP	P2Y2-1 h ADP	P2Y4-N.C.	P2Y4-10 min ADP	P2Y4-30 min ADP	P2Y4-1 h ADP	P2Y6-N.C.	P2Y6-10 min ADP	P2Y6-30 min ADP	P2Y6-1 h ADP	P2Y12-N.C.	P2Y12-10 min ADP	P2Y12-30 min ADP	P2Y12-1 h ADP	P2Y13-N.C.	P2Y13-10 min ADP	P2Y13-30 min ADP	P2Y13-1 h ADP	P2Y14-N.C.	P2Y14-10 min ADP	P2Y14-30 min ADP	P2Y14-1 h ADP
2.49275e-06	1.91e-06	2.16e-06	2.88e-06	0.00031693	0.000378177	0.000392389	0.000465305	5.25087e-07	5.0614e-08	5.57111e-07	4.04984e-07	2.88816e-05	6.56622e-05	5.44012e-05	6.42739e-05	2.58856e-06	2.36819e-06	2.91274e-06	5.66584e-06	3.33575e-06	2.90281e-06	9.98263e-07	2.41908e-06	0.000131821	6.9708e-05	8.18837e-05	8.17583e-05
3.6178e-06	1.44e-06	2.1e-06	4.33e-06	0.00031363	0.000409995	0.000394763	0.000558143	2.59843e-07	1.01932e-06	4.14658e-07	3.04254e-07	2.95474e-05	5.70713e-05	5.66197e-05	6.7652e-05	1.6971e-06	2.38174e-06	1.76186e-06	5.18388e-06	3.19135e-06	1.46781e-06	1.80805e-06	3.68673e-06	0.000113872	7.29475e-05	7.1246e-05	9.02091e-05
2.66e-06	1.64e-06	2.95e-06	3.12e-06	0.000298	0.000398245	0.000477344	0.000474605	7.7e-07	1.08335e-07	5.61867e-07	9.46739e-07	4.07e-05	5.09577e-05	6.96737e-05	6.74625e-05	2.86e-06	2.09766e-06	2.75155e-06	3.79765e-06	1.77e-06	1.02076e-06	1.57428e-06	3.23637e-06	0.000139	7.49133e-05	9.25859e-05	7.5602e-05
2.13e-06	1.77e-06	1.86e-06	4.09e-06	0.000284	0.000404121	0.000494271	0.000544453	2.9e-07	2.20116e-07	1.99714e-06	7.79403e-07	4.28e-05	5.32671e-05	6.33263e-05	4.97818e-05	2.03e-06	2.19195e-06	1.52936e-06	5.41832e-06	1.37e-06	2.50454e-06	3.26587e-06	2.54694e-06	0.000123	7.11539e-05	9.6684e-05	7.68751e-05
2.77e-06	1.71e-06	1.6e-06	3.43e-06	0.000337424	0.000391532	0.00034717	0.000486119	6.68078e-07	3.62033e-07	4.97467e-07	1.46117e-06	3.06532e-05	5.15546e-05	5.39237e-05	7.4498e-05	2.65862e-06	2.16814e-06	1.6655e-06	3.79339e-06	4.32705e-06	2.05482e-06	2.08871e-06	2.90811e-06	0.000153926	7.75812e-05	8.57877e-05	7.75872e-05
2.22e-06	2.02e-06	2.18e-06	3.82e-06	0.000308918	0.000365179	0.000371351	0.00047126	3.66327e-07	3.62761e-07	4.36551e-07	1.18635e-06	3.65375e-05	4.56747e-05	5.07163e-05	6.02528e-05	3.84839e-06	2.76708e-06	1.36698e-06	3.70935e-06	2.65425e-06	3.10375e-06	1.37375e-06	3.87238e-06	0.000125125	7.93241e-05	9.07742e-05	6.98273e-05
1.57e-06	3.11e-06	1.3e-06		0.000290954	0.00036205	0.000424195	0.000419	4.60938e-07	5.97857e-07	6.09136e-07	2.4e-06	4.67192e-05	5.29097e-05	6.32753e-05	5.42895e-05	2.45103e-06	2.8461e-06	1.32603e-06	8.76157e-06	2.29428e-06	6.37141e-07	1.56034e-06	1.0397e-05	0.000142394	7.56853e-05	7.75471e-05	7.09478e-05
1.4e-06	1.73e-06	1.91e-06		0.000260582	0.000357952	0.000410888	0.00053	5.76258e-07	3.30924e-07	3.35421e-07	4.66e-05	3.93799e-05	4.5769e-05	6.72894e-05	5.53633e-05	2.32702e-06	2.23956e-06	2.47811e-06	6.48961e-06	2.20682e-06	2.38771e-06	2.88576e-06	9.39846e-06	0.000129351	6.82037e-05	7.57752e-05	8.62713e-05

## Sheet: Fig. 3G
scr ADP 0 h	p2y2 KD ADP 0 h	p2y6 KD ADP 0 h		scr ADP 0.5 h	p2y2 KD ADP 0.5 h	p2y6 KD ADP 0.5 h		scr ADP 2 h	p2y2 KD ADP 2 h	p2y6 KD ADP 2 h
42231.4	33870.7	14233.7		46407.7	18157.3	42732.5		38131.3	23052.9	64866.6
29113.9	54959.8	78108.6		33192.8	22190.7	52597.5		41273.4	44978.3	35967.9
22284.8	48307.3	15725.9		38425.9	43340.3	50187.4		35844.3	33077.4	39220.8
41411.1	14207.9	15174.9		68027.8	41848.5	20723.2		23126.2	27959.2	31096.4
35330.7	15278.8	15980		22529.5	37571.9	10324.9		64064.7	10955.8	20113.1
39616.4	32078.9	14300.3		49928.3	13032.9	12592.8		32011.7	28696.4	21412.9
46489.4	71992.2	66820.5		33820.8	54372	15173.8		15534.1	30008.2	47885.1
43836.6	21972.6	23444.9		40158.3	34380.1	38542.9		46669.5	27322.5	25788.1
37222.6	21972.6	11947.6		18570.5	29602.1	20572.5		29392.8	35182.5	22281.1
33381.5	30189.5	17152.4		20611.2	29178.9	54438.9		35848.1	39199.6	20480.7
32955.3	24215.3	60609.5		33139.3	29622.7	51882.8		104186	33170.7	58498.8
23156.1	11116.4	43954.3		18502.4	44648.1	59198.9		20640.2	21085.2	16719.6
20320	71856.5	22678.8		51162.9	23726.6	29971.3		78021.2	38147.8	67089.3
22455.7	38635.8	17534.4		41644.5	27949.3	36338.7		122372	19995.1	71791.2
17347	22630.2	39715.4		25704.4	31319.3	60679.3		57378.2	31309.4	56851.7
19479.5	59903.8	37497.8		47896.7	71361.3	35212		22934.4	31886.7	26637.5
47833.8	21274.7	25274.5		23436	33845.1	77472.2		21764.1	37610.2	24766.6
22973.8	24855.9	17675.3		35604.3	21588.4	50425.1		83284.7	28427.7	32939.3
41068.7	50572.9	27103.5		40195.1	36426.5	37762.7		106041	59149.9	23769.5
35458.9	39958.3	51723.2		60192.5	58232.9	39661.2		20400.6	37124.4	56518.8
44374.3	36163.5			63792.8	30919.2	82737.1		40109.4	34015.1	70265.2
39121				18224	29467.3	20045.5		79126.9	56816.5	47572.7
79544.7				35500.3	13454.7	20102.6		63631.7	75059.4	66584.4
				32379.9	19562.6	42579				50848
				58447.7	47168.7	56933.8				64926.7
				100781	37861.4	68568.4				13428.7
				27621.6	35411.1	24601.5				12486.8
				81231	53524.2	49292.4				29509.4
				17810		36838.6				59893.6
				17017.5		51936.9				49915.5
				43878.3		30088.2				52969.7
				28503.9
				85418.3
				33134

## Sheet: Fig. 3H
scr ADP 0 h	p2y2 KD ADP 0 h	p2y6 KD ADP 0 h		scr ADP 0.5 h	p2y2 KD ADP 0.5 h	p2y6 KD ADP 0.5 h		scr ADP 2 h	p2y2 KD ADP 2 h	p2y6 KD ADP 2 h
1	1	1		3	3	4		4	2	3
1	3	1		4	6	2		3	2	3
2	2	1		3	0	0		1	2	3
3	1	3		2	1	1		1	4	3
4	0	1		1	1	2		0	0	2
0	1	2		3	2	2		3	0	1
0	0	3		3	0	3		3	3	1
0	0	2		4	2	1		1	1	3
2	3	2		2	2	1		2	1	4
2	0	1		2	2	2		4	3	3
1	3	1		0	2	3		4	2	2
0	1	2		1	3	3		2	1	6
2	0	3		0	2	5		2	4	2
3	3	1		1	2	0		2	2	2
1	0	2		0	3	0		2	1	1
2	1	2		2	2	1		1	1	4
0	2	4		3	1	1		0	2	5
1	2	0		2	1	4		3	1	4
1	1	0		1	1	7		2	2	1
2	3	1		2	3	2		2	3	5
2	2	2		0	2	2		1	3	4
2	3	1		2	4	3		2	3	2
0	0	2		2	3	2		5	3	2
	1	4		1	3	4		1	2	1
	1	2		2	3	4		2	2	3
	0	0		3	2	4		1	2	2
	0	0		2	2	2		1	3	4
	1	2		1	4	1		1	1	2
	1	1		2	1	3		4	3	0
	5	1		2	2	2		5	2	5
	3	2		0	4	3		2	1	3
	0	1		0		2			3	2
	3	2		2		2			3
	2	1		2		2			2
	1			2		3			3
	1			2		2			2
	2			5		1
				2		1
				3
				1

## Sheet: Fig. 3I
scr ADP 0 h	p2y2 KD ADP 0 h	p2y6 KD ADP 0 h		scr ADP 0.5 h	p2y2 KD ADP 0.5 h	p2y6 KD ADP 0.5 h		scr ADP 2 h	p2y2 KD ADP 2 h	p2y6 KD ADP 2 h
0	2	0		4	0	1		2	2	3
0	3	4		1	1	3		0	2	3
1	0	0		3	3	5		2	0	2
0	0	1		1	3	0		0	0	0
1	1	1		1	3	1		3	3	1
0	4	0		0	0	1		1	2	0
0	0	7		4	3	0		0	2	4
0	1	0		1	6	4		0	2	0
1	1	1		1	1	1		2	3	0
0	0	0		6	1	6		1	0	1
1	1	8		3	0	1		6	0	1
0	1	4		0	3	2		5	1	0
0	2	2		4	1	1		14	3	1
0	3	0		3	2	2		12	2	0
0	0	3		1	1	1		6	4	0
0	4	5		1	0	1		1	2	0
1	2	4		0	1	3		1	3	0
1	0	0		3	1	3		5	0	1
0	1	1		2	0	2		6	2	2
3	3	2		1	2	3		1	0	1
0	3			0	0	4		1	3	2
1				1	1	0		6	2	1
1				1	0	0		6	5	3
				1	0	4				1
				3	3	0				4
				5	6	4				0
				0	2	1				0
				5	2	3				4
				0		1				4
				0		4				2
				0		3				0
				3
				2
				0

## Sheet: Fig. 3J
scr ADP 0 h	p2y2 KD ADP 0 h	p2y6 KD ADP 0 h		scr ADP 0.5 h	p2y2 KD ADP 0.5 h	p2y6 KD ADP 0.5 h		scr ADP 2 h	p2y2 KD ADP 2 h	p2y6 KD ADP 2 h
3682.74	2968.1	10566		10654.9	1657.26	4086.98		3116.73	5346.21	2571.27
6916.06	2054.71	2654.61		8662.01	2399.61	3956.21		2313.03	4530.78	1714.57
2559.34	4240.93	2173.28		5553.04	2725.23	3117.2		2935.93	4684.27	3015.05
4718.27	3855.61	5672.69		4311.23	4635.95	3982.2		2993.19	9485.63	3637.36
5650.99	3081.35	2912.05		5071.2	4336.21	2974		9797.94	1978.31	2771.38
6237.29	2351.62	2141.56		6105.32	3660.94	2368.31		5293.44	2375.04	2561.2
2687.1	2179.26	3865.2		6590.18	4692.49	1853.38		2166.92	3090.05	3315.95
7266.77	2407.95	2758.94		3896.88	3077.1	6216.89		2582.46	3106.65	1688.04
2324.17	4329.81	5152.82		5682.86	1955.02	2270.28		3910.16	4783.06	3187.58
8282.8	2839.1	2885.24		4730.48	3681.39	3613.56		9732.74	3742.54	5560.32
6538.83	3974.87	2681.71		4255.14	3213.89	5325.85		5165.3	3494.1	4407.28
	3974.87	4296.15		2794.82	3047.87	2014.01		2480.87	7699.88	2685.2
	3009.52	4224.45		5181.91	3060.14	2280.94		7469.97	3305.98	6209.85
	2978.65	2321.11		2393.7	2902.8	3098.58		1815.85	3360.19	1918.37
	3049.41	2318.03		2757.71	2685.98	1692.5		7488.52	4331.74	2736.81
	1539.94	5419.62		2493.17	3724.62	3613.16		3297.8	4742.92	2555.32
	3715.44	7463.63		5202.53	2098.09	6843.77		4094.09	6641.61	2348.47
	2633.43	3522.38		6818.29	2759.06	2654.41		8353.14	2543.01	4744.08
	4415.87	5693.25		2665.72	1920.29	2555.15		5506.52	3319.32	2391.75
	5982.94	7376.21		2329.64	2630.49	3230.22		2816.9	4552.13	2716.84
	7574.22	8961.78		2215.02	3090.76	2974.88		4644.13	4872.25	6615.42
	3569.26	3775.82		2642.97	4865.74	2464.4		5768.34	4371.13	5391.3
	3545.26	2423.7		3952.79	4544.37	2162.18		2597.68	4513.63	2072.42
	2426.34	2517.8		3715.84	9211.73	2205.08		3068.1	2087.85	3500.45
	4911.09	5473.1		2457.97	3322.65	5089.65		4985.69	2391.23	4160.42
	4966.18	3783.89		2116.7	3500.28	4030.11		7026.5	2758.07	3071.13
	8062.7	2674.64		6139.62	3295.81	1975.22		2754.11	2119.07	7126.69
	2591.26	2276.99		6886.09	5485.39	1955.88		3444.17	2944.01	5058.81
	3288.1	1835.19		4710.01	6261.1	1879.39		4000.03	3159.16	1679.06
	6622.59	3095.05		4192.23	5474.21	3677.78		9240.73	2660.83	5292.52
	1998.42	3211.35		10176.1	2019.42	3369.35		4084.24	2428.61	2047.9
	4230.05	1498.35		10867.5	3588.04	1848.71		3493.06	2881.06	3421.7
		1566.44		3924.7	4395.54	3436.56		5925.38	6937.38	1215.45
		2572.16		2345.33	2520	3432.72		6247.73	6490.4	1836.33
		3484.29		4283.07	2146.5	3942.89		3683.51	3649.29	4537.49
		3524.92		6183.99	2658.47	4787.59		3565.79	3033.31	3901.75
		2904.72		2974.74	5340.71	2922.42		7237.21	6348.71	3553.81
		6783.8		3219.99	7834.66	1867.85		10195.2	4150.27	1778.58
		2851.4		2317.13	2906.66	2938.63		6843.27	6686.67	2471.27
		4248.43		4048.3	3795.59	2298.6		6989.12	5140.71	1867.4
		3194.73		3981.37	2906.91	2194.93		3846.94	6906.73	2427.09
		7412.83		2155.1	8578.72	2857.95		5519.4	5614.55
		6734.64		2577.8	5308.02	2610.65		5227.16	8681.86
				5974.46	7325.73	1348.53		3755.39
				3486.45	5363.93	3259.88		1599.74
				3478.83	4895.36	6325.69		3235.53
				2743.26		2712.57		3080.16
				3657.27		2889.5		12928.7
				2388.82		2527.92		5510.76
				4082.8		8681.21		5691.75
				2662.71		5246.39		4818.2
				5811.56		3325.1		4009.65
				1957.77		9225.91		5514.14
				3927.4		2154.42		3773.49
				2595.05		5788.63		3573.96
				3368.92		2894.95		4078.36
				4679.24		3160.75		13556
				3504.23		2723.41		3309.9
				10070.5		4841.18		3284.88
				4229.82		5109.04		3134.73
				5951.23		5308.27		3755.16
						3413.2		3910.3
						10350.5		6646.68
						6115.84		4066.43
						4230.62		7588.5
								10181.1
								2814.25
								4548.7
								7143.57
								3684.29
								3522.36
								3192.98
								4235.49
								4018.15
								5802.58
								3173.77
								2286.12
								2994.55
								1788.21
								4706.2
								2717.05

## Sheet: Fig. 3K
scr ADP 0 h	p2y2 KD ADP 0 h	p2y6 KD ADP 0 h		scr ADP 0.5 h	p2y2 KD ADP 0.5 h	p2y6 KD ADP 0.5 h		scr ADP 2 h	p2y2 KD ADP 2 h	p2y6 KD ADP 2 h
1.15788e+06	916652	2.65347e+06		3.52187e+06	723672	1.59208e+06		820162	1.15788e+06	723672
2.60522e+06	723672	627183		2.7982e+06	964896	1.15788e+06		868407	1.15788e+06	578938
627183	1.54383e+06	434203		1.78506e+06	820162	723672		771917	1.01314e+06	1.01314e+06
1.78506e+06	1.3991e+06	1.44734e+06		1.97804e+06	1.44734e+06	1.20612e+06		1.06139e+06	2.26751e+06	1.3991e+06
2.26751e+06	1.06139e+06	771917		1.64032e+06	1.06139e+06	771917		3.03942e+06	530693	723672
1.44734e+06	820162	675428		2.07453e+06	1.20612e+06	675428		916652	530693	964896
868407	675428	1.06139e+06		3.2324e+06	1.20612e+06	578938		578938	964896	916652
1.92979e+06	771917	675428		1.49559e+06	723672	1.64032e+06		1.01314e+06	627183	482448
771917	1.54383e+06	1.10963e+06		2.84644e+06	530693	627183		1.3991e+06	1.10963e+06	868407
2.364e+06	820162	530693		1.3991e+06	964896	1.15788e+06		3.03942e+06	1.15788e+06	1.59208e+06
2.21926e+06	1.54383e+06	627183		1.30261e+06	1.25437e+06	1.64032e+06		1.30261e+06	1.25437e+06	1.30261e+06
	1.54383e+06	578938		964896	1.15788e+06	675428		627183	2.94293e+06	723672
	1.06139e+06	723672		1.92979e+06	820162	675428		2.364e+06	771917	1.68857e+06
	964896	627183		771917	1.15788e+06	1.01314e+06		385959	771917	675428
	868407	434203		1.30261e+06	916652	530693		2.60522e+06	1.30261e+06	675428
	482448	1.44734e+06		1.15788e+06	1.15788e+06	1.25437e+06		1.15788e+06	1.64032e+06	964896
	1.35086e+06	2.17102e+06		2.364e+06	820162	1.92979e+06		1.01314e+06	1.73681e+06	675428
	1.10963e+06	916652		3.61836e+06	964896	675428		3.37714e+06	868407	1.01314e+06
	1.68857e+06	1.68857e+06		771917	868407	723672		1.88155e+06	916652	868407
	2.364e+06	1.8333e+06		771917	1.06139e+06	964896		916652	1.25437e+06	675428
	1.73681e+06	1.97804e+06		868407	1.01314e+06	1.01314e+06		1.73681e+06	1.64032e+06	1.54383e+06
	1.20612e+06	916652		916652	1.54383e+06	482448		1.25437e+06	1.25437e+06	1.15788e+06
	771917	627183		1.49559e+06	1.59208e+06	820162		1.01314e+06	1.35086e+06	771917
	868407	530693		964896	3.13591e+06	578938		1.06139e+06	771917	1.06139e+06
	1.8333e+06	1.54383e+06		771917	916652	1.54383e+06		1.97804e+06	723672	1.10963e+06
	1.97804e+06	1.20612e+06		723672	1.10963e+06	1.3991e+06		2.41224e+06	771917	868407
	4.14905e+06	820162		1.97804e+06	1.01314e+06	675428		868407	675428	2.74995e+06
	1.15788e+06	820162		2.364e+06	2.74995e+06	482448		916652	627183	2.12277e+06
	1.15788e+06	530693		1.3991e+06	2.70171e+06	627183		1.8333e+06	627183	530693
	2.60522e+06	820162		1.59208e+06	1.97804e+06	1.30261e+06		2.65347e+06	1.06139e+06	1.64032e+06
	771917	868407		3.95608e+06	820162	1.10963e+06		1.35086e+06	482448	578938
	1.49559e+06	530693		5.40342e+06	1.35086e+06	820162		1.25437e+06	868407	916652
		385959		1.73681e+06	1.68857e+06	868407		3.2324e+06	1.73681e+06	385959
		578938		868407	820162	1.01314e+06		2.26751e+06	1.92979e+06	530693
		1.01314e+06		1.78506e+06	675428	771917		1.15788e+06	1.15788e+06	1.25437e+06
		1.54383e+06		3.57012e+06	1.10963e+06	1.3991e+06		1.20612e+06	916652	578938
		771917		1.15788e+06	2.07453e+06	916652		2.74995e+06	1.30261e+06	964896
		1.73681e+06		1.10963e+06	2.70171e+06	627183		2.50873e+06	1.30261e+06	530693
		820162		723672	434203	916652		2.17102e+06	1.88155e+06	675428
		1.30261e+06		1.15788e+06	1.20612e+06	627183		2.17102e+06	1.15788e+06	482448
		1.10963e+06		1.3991e+06	1.06139e+06	675428		1.30261e+06	1.35086e+06	771917
		2.26751e+06		771917	2.7982e+06	820162		1.97804e+06	2.21926e+06
		2.21926e+06		1.06139e+06	1.35086e+06	771917		1.64032e+06	2.41224e+06
				1.73681e+06	3.08767e+06	482448		1.01314e+06
				1.59208e+06	2.70171e+06	1.20612e+06		771917
				1.35086e+06	1.10963e+06	1.97804e+06		1.01314e+06
				1.06139e+06		868407		1.30261e+06
				1.06139e+06		916652		3.08767e+06
				1.01314e+06		820162		1.49559e+06
				1.68857e+06		2.55698e+06		2.07453e+06
				1.10963e+06		1.06139e+06		1.06139e+06
				2.31575e+06		1.25437e+06		1.49559e+06
				820162		2.60522e+06		1.30261e+06
				1.20612e+06		675428		1.35086e+06
				675428		2.07453e+06		1.35086e+06
				964896		916652		1.20612e+06
				2.26751e+06		1.54383e+06		6.22358e+06
				1.73681e+06		771917		1.06139e+06
				4.24554e+06		868407		964896
				1.30261e+06		1.20612e+06		868407
				2.21926e+06		1.30261e+06		868407
						675428		1.78506e+06
						3.95608e+06		2.50873e+06
						1.78506e+06		1.88155e+06
						1.54383e+06		2.94293e+06
								4.10081e+06
								1.01314e+06
								1.78506e+06
								2.46049e+06
								1.25437e+06
								964896
								1.15788e+06
								1.30261e+06
								1.78506e+06
								2.26751e+06
								964896
								337714
								1.25437e+06
								530693
								1.73681e+06
								820162

## Sheet: Fig. 3L
scr ADP 0 h	p2y2 KD ADP 0 h	p2y6 KD ADP 0 h		scr ADP 0.5 h	p2y2 KD ADP 0.5 h	p2y6 KD ADP 0.5 h		scr ADP 2 h	p2y2 KD ADP 2 h	p2y6 KD ADP 2 h
0	0.0590481	0		0.0861926	0	0.0234014		0.0524504	0.086757	0.0462488
0	0.0545853	0.0512108		0.030127	0.0450638	0.0570369		0	0.0444658	0.0834077
0.0448737	0	0		0.0780724	0.0692196	0.0996267		0.0557968	0	0.0509933
0	0	0.0658982		0.0146999	0.0716871	0		0	0	0
0.028304	0.0654503	0.0625781		0.0443863	0.0798469	0.0968537		0.0468277	0.273828	0.0497189
0	0.124692	0		0	0	0.0794105		0.0312386	0.0696951	0
0	0	0.104758		0.11827	0.0551754	0		0	0.0666484	0.0835332
0	0.0455113	0		0.0249015	0.17452	0.10378		0	0.0731997	0
0.0268654	0.0455113	0.0836988		0.0538488	0.0337814	0.0486086		0.068044	0.0852697	0
0	0	0		0.291104	0.0342713	0.110215		0.0278955	0	0.0488265
0.0303441	0.0412961	0.131993		0.0905268	0	0.0192742		0.0575895	0	0.0170944
0	0.089957	0.0910036		0	0.0671921	0.0337844		0.242245	0.0474266	0
0	0.0278332	0.0881881		0.0781817	0.0421468	0.0333652		0.179438	0.0786415	0.0149055
0	0.0776481	0		0.0720384	0.071558	0.0550378		0.0980616	0.100024	0
0	0	0.0755374		0.0389038	0.0319292	0.0164801		0.104569	0.127757	0
0	0.0667738	0.133341		0.0208783	0	0.0283994		0.0436026	0.0627221	0
0.0209057	0.0940086	0.158262		0	0.0295463	0.0387236		0.0459473	0.0797655	0
0.0435279	0	0		0.0842595	0.0463212	0.0594942		0.060035	0	0.0303589
0	0.0197734	0.0368956		0.0497573	0	0.0529623		0.0565817	0.0338124	0.0841413
0.0846051	0.0750783	0.0386673		0.0166133	0.0343448	0.0756406		0.0490181	0	0.0176932
0	0.0829565			0	0	0.0483459		0.0249318	0.0881961	0.0284636
0.0255617				0.0548728	0.0339359	0		0.0758275	0.035201	0.0210205
0.0125716				0.0281688	0	0		0.0942926	0.0666139	0.0450556
				0.0308833	0	0.0939431				0.0196664
				0.0513279	0.0636014	0				0.0616079
				0.0496124	0.158473	0.0583359				0
				0	0.0564794	0.0406479				0
				0.0615529	0.0373663	0.0608613				0.13555
				0		0.0271455				0.0667852
				0		0.0770165				0.0400677
				0		0.0997067				0
				0.105249
				0.0234142
				0

## Sheet: Fig. 3O
Scr	P2Y2 shRNA	P2Y6 shRNA
8.42434	29.1298	38.2211
8	29.5789	42.2789
11.5625	29.653	43.1094
9.92696	29.82	43.5098
6.80285	30.0674	45.2545
8.30145	30.1661	46.6737
9.8677	30.247	49.7718
6.58621	30.6814	53.3301
7.38462	31.2191	56.6256
7.61207	31.3823	57.708
7.2651	31.6133	62.0515
6.87179	31.8431	64.5748
7	31.9181	65.8109
6	32.0725	67.1555
9.65184	33.9203	67.4673
7.451	34.6793	68.7143
9.08108	34.8144	72.2238
8.38075	35.2641	85.8016
7.54872	35.6745	89.2823
7.4199	36.5641	90.7622
7.23196	36.7777	97.5519
6.84524	36.9087	99.52
8.35008	37.049
6.39663	38.5333
6.12846	38.792
8.2853	38.9518
6.93382	39.0967
10.1743	39.2749
10.3066	39.3745
9.92408	39.5743
8.07486	39.6676
19.0105	39.8722
8.3768	40.0369
7.18436	40.5184
9.57645	40.8757
12.702	43.73
15.6541	44.6788
11.4177	46.0562
8.42388	46.7885
8.25807	49.7235
7.26545	50.2972
8.10026	51.5691
7.47614	51.8311
9.67813	52.8764
7.23579	53.2132
10.8997	54.7847
7.473	56.1903
7.88349	56.375
7.04513	57.2599
8.51852	57.8708
12.1097	59.9585
7.625	60.3876
13.3587	61.1429
6.92276	61.7137
8.08823	66.8901
12.5121	69.0842
8.76171	69.7072
11.8254	73.8565
9.46949	81.977
9.28468	82.198
18.1063	83.5154
8.51584	83.5551
11.7157
9.47125
7.77009
11.0554
7.98329
7.59752
7.6181
16.6623
8.96991
9.94748
7.69669
24.2308
36.7915
43.1996
12.456
26.0521
17.3853
12.1896
10.6824
