# Supplementary material for: Adenosine diphosphate released from stressed cells triggers mitochondrial transfer to achieve tissue homeostasis
Source: PLoS Biol. 2024 Aug 20;22(8):e3002753. doi: 10.1371/journal.pbio.3002753 (PMC11335167; doi:10.1371/journal.pbio.3002753)
Supplement: S4 Data — (XLSX) [file pbio.3002753.s017.xlsx]

## Sheet: Fig. 4A
25 Scr neg	25 Scr pos	25 Y2 neg	25 Y2 pos	25 Y6 neg	25 Y6 pos
2453	1774	2610	2249	1745	1759
2288	2478	2633	2079	1598	2185
3054	2259	2374	2335	1732	2024

## Sheet: Fig. 4B
50 Scr neg	50 Scr pos	50 Y2 neg	50 Y2 pos	50 Y6 neg	50 Y6 pos
1779	1656	1755	1424	1860	1860
2101	1829	1478	1533	1651	1888
2133	1615	1286	1448	1694	2051

## Sheet: Fig. 4C
Time (minutes)	25 Scr -				25 Scr +				25 P2Y2 -				25 P2Y2 +				25 P2Y6 -				25 P2Y6 +
	1	2	3	4	1	2	3	4	1	2	3	4	1	2	3	4	1	2	3	4	1	2	3	4
1.30873	66.1889	65.1977	67.0581	76.792	69.7766	86.9799	84.802	88.2318	29.4734	42.2152	41.0373	42.8067	30.0884	44.2841	40.8738	42.285	24.5483	35.0653	38.8429	37.6679	26.2503	45.3166	42.3354	29.2447
7.76151	65.1385	62.8073	64.8772	73.6514	67.5639	83.6185	80.3203	80.5291	30.1683	38.8874	37.3792	39.5993	30.4168	41.5743	39.0878	39.9281	24.8896	33.6599	36.3028	35.3088	24.6198	47.6364	39.3589	31.5436
14.2169	64.576	62.76	65.4823	73.1414	68.3489	82.6808	79.2066	79.0193	30.2515	37.8899	39.1082	39.8189	29.7585	39.4731	38.668	39.1963	25.1265	33.0695	36.2049	34.9538	25.1689	50.1177	37.8688	32.7238
20.753	60.7946	60.107	62.634	68.9329	65.1223	78.1656	75.1245	73.3301	28.6074	38.3491	35.947	36.1221	27.5128	38.6956	36.1603	36.2973	23.9321	33.6858	36.6126	33.6115	24.4081	51.0944	35.9569	33.7336
27.2066	61.2874	59.8592	61.4235	68.6157	65.1552	78.4146	74.9752	72.7333	27.5128	38.4086	33.0836	35.6056	26.4948	37.6777	35.161	35.5733	23.2517	34.1759	35.8724	32.5864	24.444	51.0833	35.5521	34.3057
33.6575	60.8244	59.3269	61.3905	68.5546	64.7488	78.4975	74.1668	73.0064	27.7397	38.5172	33.5571	35.1254	26.807	38.081	35.5069	35.4773	22.9949	34.2072	36.6388	33.7233	24.0315	50.9059	34.9475	35.2481
40.1939	249.738	232.983	249.382	272.213	249.573	298.146	280.481	284.592	107.972	179.141	170.66	172.637	125.461	166.823	151.768	166.594	123.983	197.829	210.987	189.445	129.973	184.912	191.729	193.48
46.6495	224.785	209.66	216.52	240.194	221.182	270.807	256.157	260.782	107.281	182.429	176.931	174.936	120.889	169.15	158.426	179.127	111.53	184.603	194.872	175.706	121.126	171.627	192.946	181.915
53.1036	210.76	200.796	205.762	225.621	208.539	259.924	243.561	244.817	106.96	179.83	173.875	172.075	117.073	167.032	155.801	177.065	108.858	178.125	187.038	167.981	117.554	166.716	186.788	173.446
59.6397	47.4318	47.5514	48.8283	50.9551	51.498	63.9551	57.0266	51.7661	20.5278	21.7912	17.326	19.6862	17.096	22.8477	20.512	19.4091	17.2404	19.7064	20.8351	19.0171	17.508	40.0342	19.82	22.2283
66.0972	47.3431	47.1374	48.6175	52.2423	49.9004	61.8687	58.0691	54.7777	17.5651	18.8291	17.7828	19.0093	14.7175	20.8222	19.1974	17.8186	14.572	19.145	20.3125	19.5327	15.0318	38.5277	19.2884	22.2301
72.5554	47.3097	47.7945	48.5521	52.9414	49.4111	61.1828	56.7865	54.7332	17.004	18.6395	16.8796	18.733	13.0913	20.4092	18.9695	17.5865	14.7789	19.0509	20.5418	19.9213	14.7999	38.5571	20.272	24.7416

## Sheet: Fig. 4D
25 Scr -	25 Scr +	25 P2Y2 -	25 P2Y2 +	25 P2Y6 -	25 P2Y6 +
17.2663	21.498	19.2505	19.0638	10.3476	10.3689
14.9655	22.4201	22.2286	19.6985	14.0186	11.5606
16.9302	24.2862	21.0859	21.6098	15.0325	17.5968

## Sheet: Fig. 4E
25 Scr -	25 Scr +	25 P2Y2 -	25 P2Y2 +	25 P2Y6 -	25 P2Y6 +
177.475	209.625	163.79	148.74	165.553	133.07
161.866	199.371	160.051	139.456	174.33	172.674
167.968	206.048	156.203	161.54	155.785	157.174

## Sheet: Fig. 4F
25 Scr -	25 Scr +	25 P2Y2 -	25 P2Y2 +	25 P2Y6 -	25 P2Y6 +
160.209	188.127	144.539	129.677	151.534	121.509
146.9	176.951	137.823	119.758	158.667	155.078
151.037	181.762	135.117	139.931	140.752	149.192

## Sheet: Fig. 4G
Time (minutes)	50 Scr -				50 Scr +				50 P2Y2 -				50 P2Y2 +				50 P2Y6 -				50 P2Y6 +
	1	2	3	4	1	2	3	4	1	2	3	4	1	2	3	4	1	2	3	4	1	2	3	4
1.30873	43.6732	61.864	68.9339	64.1579	43.8345	52.0996	65.3339	64.2215	24.6098	34.2985	34.2894	37.2593	25.8429	35.9507	38.05	34.1927	24.0802	33.0157	36.3045	29.811	27.0521	22.7927	23.0389	22.6189
7.76151	43.0478	58.1289	67.5254	60.6959	42.079	47.0176	60.5942	59.2066	24.1981	33.0863	31.5745	34.5529	25.5651	33.9665	35.7778	31.6626	23.6336	30.5434	34.4585	26.72	26.3224	22.2253	21.5792	21.6402
14.2169	43.9118	56.9313	68.0142	60.096	42.2485	46.3829	60.999	59.4715	24.2719	32.4536	32.8049	34.8088	25.5	33.192	35.8848	30.8195	24.317	29.5387	34.7423	26.7801	25.5391	22.1881	21.9091	21.9329
20.753	41.565	57.0551	65.4487	59.2936	43.5576	45.7548	60.5384	59.2807	22.9354	31.2905	30.8093	34.9701	24.3279	32.0042	34.5374	29.9169	24.4412	28.9883	34.0105	26.3499	25.3028	23.0141	21.4315	21.5268
27.2066	41.8976	56.8767	65.1952	59.7641	42.6735	47.17	59.3773	58.9409	23.0277	29.2383	31.5999	33.9569	23.9252	31.0278	32.4696	29.6348	23.8388	28.4114	34.0786	26.0623	25.5381	22.9278	22.6338	22.4628
33.6575	42.2964	57.6746	65.2681	59.4423	43.9698	46.5159	60.8143	59.0878	23.1331	29.1728	31.4861	34.4356	23.6816	30.7028	33.3839	28.6887	24.8455	28.8045	34.7353	27.0334	26.2636	22.1958	21.9241	21.6001
40.1939	111.794	224.009	220.128	242.373	167.64	206.71	247.023	247.49	105.976	140.81	159.191	162.367	92.4396	142.845	146.106	142.154	108.782	149.937	149.301	156.227	135.814	109.356	95.5412	96.1929
46.6495	129.146	207.164	214.673	221.436	154.258	190.379	233.148	221.379	100.231	135.659	148.909	150.819	89.8914	132.513	135.568	133.24	102.219	135.184	136.482	140.766	118.974	100.245	90.0546	88.6654
53.1036	137.226	197.673	208.953	211.75	150.008	182.54	222.758	210.239	98.7546	132.262	145.725	148.164	89.5542	128.889	132.536	130.764	101.129	131.567	134.133	136.752	115.838	98.2948	88.8393	88.5311
59.6397	41.4903	43.3483	50.4361	42.4521	36.0165	25.5267	43.1408	42.1614	15.0709	18.2308	17.2247	21.09	19.9434	21.9066	24.0447	19.6247	19.8034	19.6521	24.1593	15.8929	18.0071	19.0878	16.9711	16.0899
66.0972	36.4051	43.3043	51.4242	43.123	32.9524	28.589	42.7122	43.0142	13.1062	16.8975	16.198	19.1393	16.7994	19.0226	22.5352	17.4532	16.7554	17.3036	22.3384	14.1572	16.0009	16.4901	15.1147	15.1986
72.5554	35.1751	42.8427	50.5101	41.782	32.2909	22.9316	42.1616	42.3412	12.7707	17.4192	16.4839	19.1915	16.4883	18.9486	21.8968	17.3695	16.9916	17.6114	22.3779	14.3183	14.6875	15.3343	14.576	15.0608

## Sheet: Fig. 4H
50 Scr -	50 Scr +	50 P2Y2 -	50 P2Y2 +	50 P2Y6 -	50 P2Y6 +
8.73673	23.4513	15.0343	14.2435	7.3254	10.8516
14.0886	18.8374	16.321	13.988	11.9273	7.33303
17.5041	17.1303	15.6173	13.45	12.3644	6.87206

## Sheet: Fig. 4I
50 Scr -	50 Scr +	50 P2Y2 -	50 P2Y2 +	50 P2Y6 -	50 P2Y6 +
93.9714	167.448	118.24	113.564	85.2271	104.286
164.321	190.986	132.425	113.671	117.572	84.911
164.163	179.037	131.627	115.871	114.104	75.4786

## Sheet: Fig. 4J
50 Scr -	50 Scr +	50 P2Y2 -	50 P2Y2 +	50 P2Y6 -	50 P2Y6 +
85.2346	143.996	103.205	99.3206	77.9017	93.4348
150.233	172.149	116.104	99.683	105.645	78.0572
146.659	161.907	116.01	102.421	101.74	68.1456
