# Supplementary material for: Adenosine diphosphate released from stressed cells triggers mitochondrial transfer to achieve tissue homeostasis
Source: PLoS Biol. 2024 Aug 20;22(8):e3002753. doi: 10.1371/journal.pbio.3002753 (PMC11335167; doi:10.1371/journal.pbio.3002753)
Supplement: S5 Data — (XLSX) [file pbio.3002753.s018.xlsx]

## Sheet: Fig. 5A
sarcoplasmic reticulum membrane	nuclear outer membrane-endoplasmic reticulum membrane network	sarcoplasmic reticulum	sarcoplasm	endoplasmic reticulum membrane	endoplasmic reticulum subcompartment	integral component of membrane	intrinsic component of membrane	endoplasmic reticulum part	laminin-1 complex
3.79588	3.3279	3.03621	2.83863	2.77211	2.74473	2.71444	2.54212	2.39362	2.1891

## Sheet: Fig. 5B
cilium	motile cilium	cell projection part	plasma membrane bounded cell projection part	ciliary part	multivesicular body	calcium ion-transporting ATPase complex	plasma membrane bounded cell projection	cell projection	ciliary membrane
3.05552	2.84164	2.40782	2.40782	2.37779	2.23062	2.11634	2.00436	1.82886	1.73921

## Sheet: Fig. 5D
Cytoplasm	Nucleus	Nucleoplasm	Cytosol	Membrane	Mitochondrion	Integral component of membrane	Plasma membrane	Nucleolus	Protein-containing complex	Endoplasmic reticulum	Eytoskeleton	Intracellular membrane-bounded organelle	Perinuclear region of cytoplasm	Extracellular region	Golgi apparatus	Centrosome	Cell surface	Ribonucleoprotein complex	Spliceosomal complex
0.909091	0.905138	0.596838	0.577075	0.513834	0.316206	0.288538	0.272727	0.237154	0.150198	0.146245	0.142292	0.13834	0.130435	0.114625	0.110672	0.106719	0.0948617	0.0869565	0.0869565

## Sheet: Fig. 5E
Nucleus	Cytoplasm	Membrane	Cytosol	Integral component of membrane	Nucleoplasm	Plasma membrane	Golgi apparatus	Extracellular region	Mitochondrion	Extracellular space	Cytoskeleton	Intracellular membrane-bounded organelle	Endoplasmic reticulum	Synapse	Cell projection	Cell junction	Protein-containing complex	Lysosome	Integral component of plasma membrane
0.813397	0.797448	0.675173	0.435938	0.419989	0.414673	0.409357	0.212653	0.191388	0.186071	0.170122	0.170122	0.127592	0.122275	0.116959	0.116959	0.111643	0.106326	0.10101	0.0956938

## Sheet: Fig. 5G-I
	0.2 ADP				0.2 ADP-2				0.2 ADP-2.2				0.2 ADP -3				0.2 ADP-4				0.2 ADP -5				0.2 ADP -6
	Length of dendrites	Mito-perimeters	ER-Mito contacts	Area of ER	Length of dendrites	Mito-perimeters	ER-Mito contacts	Area of ER	Length of dendrites	Mito-perimeters	ER-Mito contacts	Area of ER	Length of dendrites	Mito-perimeters	ER-Mito contacts	Area of ER	Length of dendrites	Mito-perimeters	ER-Mito contacts	Area of ER	Length of dendrites	Mito-perimeters	ER-Mito contacts	Area of ER	Length of dendrites	Mito-perimeters	ER-Mito contacts	Area of ER
1	75100.2	4903	3276.57	1914975	50447.9	9438.91	4357.04	5481271	47675.9	9952.47	7990.02	9569194	41205.4	4040.63	4040.63	3253693	50863.8	3764.7	933.102	1693028	69376.5	9745.33	7403.04	981671	89100.3	5501.09	2135.47	16048198
2		4135.76	2519.11	2116187	39628.8	9827.41	9827.41	1776209	42901.6	4174.58	889.995	4624266		3148.95	3148.95	749585		8656.01	4891.82	2404384		11084.6	9606.46	4495711		3775.28	2037.39	8024099
3		3541	3541	1193390		5440.34	3699.21	1713764		5736.82	2092754	1012613		6717.24	6717.24	2660615		6153.65	3074.68	3258011		5995.36	1219.51	2077160		4838.31	3009.13	2119841
4						6988.97	5010.4	929734		5369.36	1049.72	1130751		6668.12	6668.12	2108722		5503.22	4159.23	1749936		5538.34	2746.71	896308		4714.27	2985.55	4623816
5						4612.65	4612.65	11475979		4006.55	1305.67	7105169						6070.87	4211.6	2930787		15730.1	6115.23	2518201		1865.41	1865.41	3727507
6						3243.39	3243.39	5460456		6147.35	815.103							4760.17	4760.17	3428737				1536529		7619.15	7619.15	3684825
7						6370.41	6370.41	2768389		7703.51	6686.58									3229557				7497695		3813.92	3813.92	3528327
8						2198.83	2198.83																			4989.25	4989.25	9375676
9						2261.85	2261.85
10						4648.54	3180.42
11						4548.12	2835.22
	2ADP-1				2ADP-2				2ADP-3				2ADP-4				2ADP-5				2ADP-6				2ADP-7				2ADP-8
	Length of dendrites	Mito-perimeters	ER-Mito contacts	Area of ER	Length of dendrites	Mito-perimeters	ER-Mito contacts	Area of ER	Length of dendrites	Mito-perimeters	ER-Mito contacts	Area of ER	Length of dendrites	Mito-perimeters	ER-Mito contacts	Area of ER	Length of dendrites	Mito-perimeters	ER-Mito contacts	Area of ER	Length of dendrites	Mito-perimeters	ER-Mito contacts	Area of ER	Length of dendrites	Mito-perimeters	ER-Mito contacts	Area of ER	Length of dendrites	Mito-perimeters	ER-Mito contacts	Area of ER
1	44041.1	3781.38	2900.21	1388615	63829.4	3831.3	2737.36	2107719	71357.8	7533.23	7533.23	3545927	72052.7	6628.47	6628.47	11902415	114815	7017.97	7017.97	1872150	53527.2	3907.55	2142.09	5343688	112528	4601	4601	3132667	50294.2	3754.66	3754.66	4521937
2		2961.27	2961.27	1401013		4458.75	2980.44	1475403		4401.11	4401.11	1859752		4634.11	3169.4	4438609		3921.16	2146.18	3062392	48151.3	7930.53	4956.57	4153447		2990.5	2990.5	5066748		6651.75	6651.75	3078186
3		4957.21	4957.21	1301826		2701.86	1257.13	2975603		5381.9	5381.9	1053859		7405.57	7405.57	1537395		6539.91	6539.91	3359952		6377.18	4949.16	5901614		4372.36	2508.03	1280307		8522.98	7868.49	5012267
4		4192.95	4192.95	1339021		5427	5427	1586988		5412.47	5412.47	2318491		9318.87	9318.87	5802427		3104.7	1387.42	8877218		7042.79	5220.26	6087589		3910.92	3910.92	2070284		4309.27	1728.85	5829485
5		8106.51	8106.51	2467271		5918.35	5918.35	917477		8590.98	8590.98	6831490		8070.1	8070.1	1524997		3996.04	2646.54	7488630		11643.6	4885.98	5182510		4569.22	1788.53	3296110				2179246
6		6714.5	4935.44	3049994		4263.32	2037.29	892681		8325.4	5769.1	2653246		2578.01	2578.01	5269298		5355.98	5355.98	1512598		4241.07	2219.74	10575792		7199.61	7199.61	10542106				2982844
7				1128249		4812.88	4812.88	1624183		5323.18	5323.18	7141449		2257.59	2257.59	4389015		9280.72	9280.72	5442875		7172.59	7172.59	10699775		12130.6	7276.26	4957786				1348409
8				1252233		3983.57	2501.29	2479669		3785.43	2389.26	9596322						12381.4	12381.4	7798561		6312.05	2763.01	9286363		10973.4	5877.92	2329070
9				471137		3401.03	3401.03	4748567		2918.68	2918.68	3533529						2534.79	2534.79	3942675		8066.78	5963.96	6335556		4937.83	4937.83
10						3651.85	3651.85	2653246		9708.52	9708.52							8865.06	8865.06	5628850		5744.29	2918.76	3855886
11						8610.06	7566.38	5728037		4823.51	4823.51							4740.12	4102.05	3793894		7087.85	3975.25	4810559
12						4911.13	4911.13	3955073		7060.19	7060.19							18520.2	18520.2	5827224		4525.72	1959.93	2541661
13						7826.23	4943.23	3682309										14140.4	14140.4	10315426		8529.98	6373.74
14						5320.32	4558.88
15						3550.41	3550.41
16						5210.18	5210.18
17						5726.55	5726.55
	Vehicle 1				Vehicle2				Vehicle 3				Vehicle 4				Vehicle 5				Vehicle 6				Vehicle 7				Vehicle 8				Vehicle 9
	Length of dendrites	Mito-perimeters	ER-Mito contacts	Area of ER	Length of dendrites	Mito-perimeters	ER-Mito contacts	Area of ER	Length of dendrites	Mito-perimeters	ER-Mito contacts	Area of ER	Length of dendrites	Mito-perimeters	ER-Mito contacts	Area of ER	Length of dendrites	Mito-perimeters	ER-Mito contacts	Area of ER	Length of dendrites	Mito-perimeters	ER-Mito contacts	Area of ER	Length of dendrites	Mito-perimeters	ER-Mito contacts	Area of ER	Length of dendrites	Mito-perimeters	ER-Mito contacts	Area of ER	Length of dendrites	Mito-perimeters	ER-Mito contacts	Area of ER
1	30848.9	3520.36	0	3653624	46287	4544.34	1827.04	3935349	47069.9	9201.54	4454.34	4419564	34989.9	4992.08	4992.08	1162116	54686	2947.67	0	3733926	53599.9	6334.11	6334.11	812206	46673.4	8414.24	8414.24	1432048	39230.1	8026.53	4086.55	2425932	50358	5212.22	837.536	2609855
2		2578.64	898.526	3380702		5753.35	5753.35	765940		3604.69	2964.16	6356425		3413.95	3119.47	2834860		7051.16	3116.35	3272591		5174.34	2432.3	2661044		1646.09	1646.09	2906843		6655.67	2579.03	1645786		5390.18	3229.69	2319871
3				2782036		2479.28	0	986038		8592.17	8023.73	4120231		6806.92	3195.39	1030057				10653944		7940.6	7940.6	3740424		2302.39	2302.39	6850319		4430.35	1637.21	3761797		4119.46	1757.35	1522415
4						5048.9	2507.89	1901645		9689.55	9689.55	6083504		2034.93	1235.52	6620543				4815179				2767913		2415.15	2415.15	2169446		8928.25	5219.5	4937359		6375.54	2186.55	1928393
5												8944776				2491507				1758837				1838151		2545.61	1250.64	3483937		4818.31	1349.39	5824374		8215.92	4400.83	9931950
6																3107781								961823		2143.1	2143.1			1877.99	301.397			12076.6	12076.6	2261874
7																2324233								1389300		2148.96	2148.96
8																2949311								1827464		1636.4	1636.4
