# Supplementary material for: Adenosine diphosphate released from stressed cells triggers mitochondrial transfer to achieve tissue homeostasis
Source: PLoS Biol. 2024 Aug 20;22(8):e3002753. doi: 10.1371/journal.pbio.3002753 (PMC11335167; doi:10.1371/journal.pbio.3002753)
Supplement: S6 Data — (XLSX) [file pbio.3002753.s019.xlsx]

## Sheet: Fig. 6A
1 M	18 M
1	3
1.5	3.5
0.5	2

## Sheet: Fig. 6B
1 M	18 M
2.44444	2.82367
2.68357	2.8285
2.57488	3.00966

## Sheet: Fig. 6D
1 m	18 m
122.014	126.832
113.472	97.7531
84.7958	58.8516
75.5279	44.9271
71.4696	26.8462
69.8768	25.2436
44.2161	17.7203
40.0832	16.0268
34.4329	11.5498
16.3962	33.022
13.0863	18.3292
10.2317	14.6088
6.76186	9.55066
106.354	8.29955
82.5464	18.5103
80.1551	13.5803
58.5411	11.1957
51.5917	10.9541
50.9383	9.60574
47.3081	9.48899
17.8255	8.94877
67.0262	8.10496
56.4444	7.9703
52.4404	7.72987
50.5344	7.6188
41.6608	7.40867
34.4395	6.60131
31.8081	6.39823
23.6802	6.03905
20.9407	6.00532
19.5571	5.59262
8.38606	4.24718
110.831	4.11398
71.2504	112.406
61.7699	78.5229
35.7126	47.6846
22.4232	34.9805
22.2176	24.0688
11.2351	18.2203
8.71597	15.3697
136.723	29.6914
118.848	10.5889
99.349	10.4876
82.2877	7.78302
75.4576	6.93106
70.1807	56.8108
53.1558	34.1813
25.3998	31.4139
65.6353	20.4727
39.9717	16.9744
26.1627	15.8793
22.8221	13.0952
7.77281	12.8636
6.24075	11.5585
21.8011	11.1335
18.6281	9.95122
15.2964	9.86653
13.8084	9.05933
13.265	8.66767
9.76259	8.63426
109.164	8.39693
74.2442	8.05026
57.8259	7.82664
34.0643	7.1783
32.7855	5.5015
28.6896	66.4972
26.3652	57.6095
24.4731	41.3967
91.2945	41.1164
79.239	33.9922
61.8317	33.3794
54.2503	33.2315
40.2007	22.181
39.9612	21.0437
26.3354	18.1924
15.8114	12.8154
104.218	32.166
38.263	30.1185
26.2345	15.7293
18.5323	13.4585
	11.1298
	11.0228
	10.4368
	9.49234
	7.38827
	7.28725
	6.65691
	39.0333
	9.55826
	8.64457
	7.30997
	7.06486
	4.55886
	54.2673
	39.2859
	35.1336
	23.9584
	22.3564
	14.5986
	13.2055
	6.01626
	32.9538
	13.929
	11.9776
	4.74506
	1.89931
	1.80643
	42.2584
	28.28
	12.4261
	10.6387
	4.82265
	4.61557
	2.94197
	2.74749
	2.65662
	2.30177

## Sheet: Fig. 6E
1 m upper	1 m middle	18 m upper	18 m middle
122.014	44.2161	126.832	33.022
113.472	40.0832	97.7531	18.3292
84.7958	34.4329	58.8516	14.6088
75.5279	16.3962	44.9271	9.55066
71.4696	13.0863	26.8462	8.29955
69.8768	10.2317	25.2436	29.6914
67.0262	6.76186	17.7203	10.5889
56.4444	41.6608	16.0268	10.4876
52.4404	34.4395	11.5498	7.78302
50.5344	31.8081	112.406	6.93106
136.723	23.6802	78.5229	32.166
118.848	20.9407	47.6846	30.1185
99.349	19.5571	34.9805	15.7293
82.2877	8.38606	24.0688	13.4585
75.4576	65.6353	18.2203	11.1298
70.1807	39.9717	15.3697	11.0228
53.1558	26.1627	66.4972	10.4368
25.3998	22.8221	57.6095	9.49234
109.164	7.77281	41.3967	7.38827
74.2442	6.24075	41.1164	7.28725
57.8259	91.2945	33.9922	6.65691
34.0643	79.239	33.3794	32.9538
32.7855	61.8317	33.2315	13.929
28.6896	54.2503	22.181	11.9776
26.3652	40.2007	21.0437	4.74506
24.4731	39.9612	18.1924	1.89931
	26.3354	12.8154	1.80643
	15.8114	54.2673
		39.2859
		35.1336
		23.9584
		22.3564
		14.5986
		13.2055
		6.01626

## Sheet: Fig. 6G
Mitochondrion localization	Mitochondrion distribution	Mitochondrion inheritance	Mitochondrial DNA inheritance
1.89963	2.77728	2.32422	2.32422

## Sheet: Fig. 6K-L
1M 30-1	1M 30-2	1M 30-3	1M 50-1	1M 50-2	1M 50-3	1M 70-1	1M 70-2	1M 70-3		18M 30-1	18M 30-2	18M 30-3	18M 50-1	18M 50-2	18M 50-3	18M 50-4	18M 70-1	18M 70-2	18M 70-3
3.92286	4.48771	5.35124	3.09092	6.07219	3.4244	5.95085	4.33411	3.20998		7.62773	13.5096	7.5344	10.6294	4.56958	5.27992	8.48302	50.1485	31.2429	21.5975
3.84736	4.19177	4.87334	3.06862	5.69283	3.17165	5.06481	3.52128	2.97715		7.59754	11.3653	7.37281	6.17539	4.4996	4.88663	7.3563	14.0601	20.9031	9.98443
3.73699	4.08772	3.95317	2.8971	3.56831	2.87734	3.43692	3.43599	2.48929		7.1738	8.35936	7.20019	5.77128	4.44928	4.53253	7.19271	11.1909	12.2934	6.61744
3.53373	3.98441	3.73529	2.89483	2.96407	2.80015	3.12713	3.06646	2.48587		7.02254	7.74923	7.16022	5.75477	3.66634	4.45333	5.96645	8.92566	11.4881	6.56328
3.38415	3.89489	3.40834	2.84964	2.83101	2.69102	2.6651	3.0122	2.39763		7.00586	6.35149	6.90958	5.07554	3.60944	4.21128	5.04897	6.76196	8.74719	6.15252
3.19587	3.76814	3.26706	2.8306	2.81644	2.68196	2.64287	3.00215	2.31823		6.99873	6.3311	6.29779	4.9817	3.59703	4.20797	4.87492	6.28787	5.32576	6.11117
3.10464	3.74452	3.25981	2.75272	2.81178	2.68094	2.60984	2.66262	2.26492		6.55396	6.23186	6.03076	4.78933	3.33444	4.14672	4.32559	5.90807	5.18432	5.79758
3.05986	3.51037	3.21251	2.70161	2.75172	2.63676	2.57251	2.53154	2.22683		6.30359	6.1434	5.98984	4.7715	3.31187	4.0876	4.27318	5.70263	5.17366	5.73362
3.00478	3.44904	3.19509	2.50074	2.64156	2.61899	2.55923	2.51145	2.22174		6.28521	6	5.91379	4.74655	3.24604	4	4.23449	5.26738	5.01987	5.65062
2.96846	3.40876	3.18091	2.41344	2.49543	2.61183	2.50675	2.44711	2.20942		6.13356	5.99788	5.84785	4.65217	3.15523	3.85975	4.22701	5.08638	5.01312	5.63908
2.95703	3.39667	3.12002	2.33151	2.38868	2.58791	2.48859	2.4413	2.156		6.07792	5.86046	5.73609	4.6361	3.13938	3.75016	4.00856	4.90229	4.62757	5.57251
2.94956	3.37292	3.06551	2.32283	2.30067	2.57229	2.48768	2.4202	2.15119		6.00143	5.65499	5.64046	4.61203	2.93622	3.56632	3.98157	4.70295	4.46663	5.37128
2.92323	2.9838	3.06009	2.21435	2.20223	2.55016	2.48468	2.41425	2.13863		5.90024	5.37337	5.6352	4.50212	2.87712	3.56354	3.92644	4.58885	4.17138	5.22679
2.90798		3.04777	2.20133	2.18284	2.53069	2.46898	2.30187	2.13791		5.80379	5.31177	5.34902	4.35152	2.84325	3.51352	3.8123	4.581	4.13351	5.18507
2.8733		3.00336	2.17367	2.15646	2.52255	2.38105	2.29745	2.11545		5.71533	5.24841	5.2325	4.32288	2.81301	3.4882	3.77819	4.48695	3.94883	5.17546
2.82441		2.94319	2.04671	2.08796	2.41511	2.37121	2.27811	2.06334		5.68394	5.14592	5.20318	4.30729	2.70842	3.46113	3.7385	4.34335	3.93924	5.06466
2.74606		2.76371	2.033	2.08119	2.34398	2.35737	2.25594	2.04488		5.67654	5.112	5.1153	4.20782	2.59361	3.40435	3.72657	4.2691	3.89494	5.05889
2.74496		2.70968	2.01948	2.07403	2.3023	2.29898	2.22023	1.98161		5.65535	5.07944	5.06024	4.07983	2.46227	3.37174	3.70838	4.2509	3.78186	4.8113
2.73784		2.61093	1.98148	2.07053	2.18519	2.18893	2.15054	1.97204		5.64635	5.04648	5.04541	4.0446	2.44756	3.34303	3.69826	3.95654	3.77531	4.75102
2.54949		2.50734	1.97478	2.05341	2.13825	2.10208	2.10171	1.97131		5.59931	5.03475	4.91251	3.97689	2.44682	3.2642	3.67419	3.73994	3.74952	4.68659
2.54385		2.44386	1.92498	2.05145	2.0815	2.08613	2.05464	1.88264		5.56608	5	4.893	3.87566	2.27013	3.25813	3.65158	3.64082	3.67932	4.43579
2.52175		2.37409	1.91884	2.03491	2.01656	2.06588	2.03103	1.85556		5.53878	4.93243	4.88966	3.5197	2.2326	3.24066	3.64007	3.62007	3.59194	4.25305
2.35146			1.83038	1.96766	1.97057	2.02342	2.02915	1.79538		5.42904	4.82286	4.86795	3.42929	2.22372	3.15867	3.63967	3.54401	3.49834	4.21883
2.32311			1.82827	1.95732	1.91712	2.01684	1.99859	1.77152		5.41833	4.82133	4.82099	3.42603	2.13952	3.15224	3.5905	3.34418	3.47927	4.1493
2.21052			1.81521	1.90639	1.87046	2.00876	1.93784	1.77004		5.30323	4.79903	4.7639	3.34598	2.13154	3.15176	3.49835	3.19664	3.44443	4.11898
2.02504			1.80956	1.83505		1.978	1.934	1.76472		5.28509	4.75655	4.7197	3.32026	2.08394	3.10619	3.47967	3.11343	3.43018	4.07359
			1.80617	1.81066		1.96014	1.92994	1.75669		5.23132	4.74929	4.70871	3.2893	2.01089	3.00244	3.43887	3.09276	3.40417	3.82908
			1.80537	1.69221		1.95908	1.87157	1.75662		5.20789	4.667	4.70821	3.23313	1.9499	2.92632	3.42844	2.97816	3.35384	3.79845
			1.79997	1.66613		1.95254	1.84922	1.75619		5.12355	4.66387	4.64714	3.14388	1.88589	2.90627	3.42569	2.5811	3.32644	3.71002
			1.78122	1.6456		1.95231	1.82719	1.7485		5.03623	4.45427	4.60372	3.13751		2.87734	3.29461	2.49336	3.27756	3.57596
				1.6293		1.95007	1.82484	1.73585		4.94865	4.44874	4.60267			2.81929	3.23323	2.48096	3.26404	3.5478
				1.59132		1.93157	1.82011	1.73241		4.91162	4.39727	4.59231			2.74397	3.19462	2.48034	3.24481	3.4143
				1.57502		1.86274	1.80323	1.69349		4.68902	4.34738	4.57741			2.72391	3.16978	2.43367	3.22985	3.3836
				1.51569		1.85095	1.79936	1.67964		4.61856	4.27848	4.57528			2.70917	3.02597	2.32386	3.06487
				1.42527		1.84895	1.76661	1.6678		4.58503	4.12371	4.5102			2.52419	2.92748	2.31001	2.86711
						1.83531	1.7312	1.66097		4.50284	4.1089	4.50126			2.36935	2.89746	2.12944	2.83728
						1.79489	1.71478	1.63742		4.36569	4.09632	4.49681			2.35508	2.82617	2.01092	2.7397
						1.77886	1.70248	1.62338		4	4.01237	4.47527			2.2996	2.52663	1.98655	2.71644
						1.77359	1.69077	1.51185		4	4	4.43485			2.18389	2.47884	1.93704	2.70144
						1.72455	1.66615	1.36118		3.98928	3.73857	4.41108			2	2.41481	1.93627	2.54256
						1.71104	1.66312				3.48003	4.40907			1.98211	2.2506		2.24844
						1.6691	1.56121				3.4286	4.37495			1.96479	2.24184
						1.64183	1.54194				3.39499	4.25222			1.80268	2
						1.62485	1.5318				3.39115	4.23002				1.99237
						1.62033	1.35934				2.92181	4.22319
						1.58112	1.33201					4.21451
						1.51087						4.21145
						1.50762						4.15575
						1.4823						4.0985
						1.45816						4.06059
						1.45543						4.05945
						1.42524						4.04251
												3.99475
												3.97309
												3.97175
												3.96544
												3.94797
												3.89364
												3.86442
												3.76589
												3.75265
												3.70624
												3.61347
												3.59426
												3.59305
												3.54112
												3.52861
												3.52221
												3.47805
												3.45332
												3.27294
												3.23992
												3.19192
												3.16733
												2.97064

## Sheet: Fig. 6N
Blank Oligo-	Young Oligo-	Aged Oligo-
1	1	1
1	0	0
0	0	0
0	0	0
0	0	0
1	0	0
0	0	0
0	0	0
0	0	1
0	0	0
0	0	0
1	0	0
0	0	0
0	1	0
0	2	0
1	1	0
0	0	0
0	0	0
0	1	0
1	1	1

## Sheet: Fig. 6O
Blank Oligo+	Young Oligo+	Aged Oligo+
2	2	5
1	2	2
1	1	2
1	1	1
1	1	1
1	1	1
1	1	1
0	1	1
0	1	1
0	0	1
0	0	1
0	0	1
0	0	1
0	0	1
0	0	1
0	0	1
0	0	1
0	0	1
0	0	1
0	0	1

## Sheet: Fig. 6R
1 m	18 m
126.021	51.4292
113.264	42.3452
93.0241	40.1923
78.1509	39.1334
63.8018	38.8905
59.7517	37.7394
57.5678	37.0489
54.8121	36.4177
54.5247	34.757
53.0998	32.5673
52.0186	32.1012
51.0863	32.0152
48.5166	31.1638
48.2774	29.0333
48.1066	28.3762
45.9638	28.0503
45.1495	26.9785
43.1717	26.2087
42.7535	25.7455
41.1711	25.5635
37.5032	24.9932
37.4823	24.479
36.5133	23.6195
31.6256	20.8812
22.8895	19.8878
88.2178	34.1196
88.0215	28.1756
82.3892	27.2741
73.9863	25.8455
72.7731	25.2674
63.2625	25.1469
61.5406	24.8567
60.3443	24.7813
60.2774	24.7225
59.3728	24.1989
57.3071	23.5019
51.3388	22.6504
51.1698	22.2736
50.9353	22.0225
50.2212	21.7407
47.5604	21.478
46.8315	21.0657
46.3817	20.0898
44.4192	19.9361
41.2766	19.921
40.6328	19.5199
39.1882	19.3871
37.6918	19.372
35.7821	18.5405
30.2621	17.8345
65.2973	34.1196
63.8415	28.1756
63.5573	27.2741
62.4151	25.8455
61.2	25.2674
60.4874	25.1469
58.3575	24.8567
57.7194	24.7813
56.1575	24.7225
56.0756	24.1989
56.0567	23.5019
56.0343	22.6504
53.6878	22.2736
50.837	22.0225
50.674	21.7407
49.4484	21.478
48.3317	21.0657
44.3886	20.0898
37.2786	19.9361
35.9912	19.921
33.7195	19.5199
31.779	19.3871
29.5783	19.372
29.0087	18.5405
25.0401	17.8345
