# Supplementary material for: Adenosine diphosphate released from stressed cells triggers mitochondrial transfer to achieve tissue homeostasis
Source: PLoS Biol. 2024 Aug 20;22(8):e3002753. doi: 10.1371/journal.pbio.3002753 (PMC11335167; doi:10.1371/journal.pbio.3002753)
Supplement: S7 Data — (XLSX) [file pbio.3002753.s020.xlsx]

## Sheet: Fig. 7A
Brush border membrane	Intrinsic component of membrane	Plasma membrane part	Lsd1/2 complex	Cell-cell junction	Brush border	Anchored component of plasma membrane	Membrane part	Membrane	Cell projection membrane	Intrinsic component of plasma membrane	Integral component of membrane	Anchored component of membrane	Cluster of actin-based cell projections
3.27572	2.73993	2.51004	2.4828	2.43771	2.23284	2.05404	2.00393	1.97347	1.94195	1.93629	1.92628	1.87648	1.80162

## Sheet: Fig. 7B
Plasma membrane organization	Protein localization to plasma membrane	Regulation of protein localization to plasma membrane	Plasma membrane raft assembly	Plasma membrane raft organization	Plasma membrane repair	Establishment of protein localization to plasma membrane	Plasma membrane region	Plasma membrane raft	Plasma membrane part	Plasma membrane protein complex	Intrinsic component of plasma membrane	Integral component of plasma membrane
4.82391	3.36653	2.47496	2.14448	2.14448	1.67737	1.61261	14.9586	8.22915	8.13668	4.30103	4.10791	3.10791

## Sheet: Fig. 7D
0 min	90 min
1.30598	2.9967
1.2841	2.40763
1.19934	2.0944
1.19838	2.05352
1.16728	1.85964
1.16627	1.80171
1.14306	1.78523
1.13917	1.73899
1.1254	1.73048
1.09638	1.68241
1.09223	1.68103
1.08898	1.67383
1.07593	1.65721
1.07164	1.63564
1.05986	1.58277
1.0569	1.55892
1.04775	1.54823
1.04217	1.52759
1.02713	1.456
1.00905	1.37581
1.19221	2.57287
1.17426	2.53079
1.17051	2.50328
1.16486	2.38656
1.15683	2.28376
1.15346	2.25444
1.14864	2.11512
1.12576	2.06986
1.12545	2.06487
1.12503	2.03409
1.10676	1.98251
1.08359	1.88547
1.08219	1.87749
1.0802	1.85006
1.0747	1.82888
1.05916	1.80746
1.05129	1.80126
1.03631	1.78807
1.00622	1.69369
1.00136	1.57947
1.29247	2.47595
1.25307	2.45133
1.23236	2.43567
1.20647	2.38406
1.18967	2.0839
1.16726	2.07733
1.16512	2.03718
1.15443	2.03323
1.15292	2.02553
1.14014	1.79597
1.13859	1.78274
1.13446	1.74778
1.13221	1.71656
1.12585	1.6978
1.12318	1.68972
1.10559	1.68713
1.10418	1.64292
1.09805	1.56563
1.09102	1.41717
1.03485	1.34562
1.38293	2.03946
1.3677	1.88108
1.36414	1.86013
1.35914	1.84258
1.33255	1.80871
1.27922	1.79349
1.2619	1.75764
1.23545	1.73897
1.22964	1.73651
1.18459	1.69807
1.1845	1.69791
1.17143	1.69189
1.16723	1.67876
1.15755	1.67372
1.14617	1.6641
1.13336	1.62559
1.13069	1.61406
1.08623	1.60646
1.05351	1.6002
1.03452	1.56861

## Sheet: Fig. 7E
Vehicle	Oligomycin A
153.846	384.615
282.051	461.538
205.128	487.179
180.258	360.515
283.262	437.768
154.506	489.27

## Sheet: Fig. 7F
1 m	18 m
3461.54	5192.31
3530.77	5192.31
3530.77	5607.69

## Sheet: Fig. 7G
	Molecular weight		Radius (Estimated radius =0.066*Molecular weight^1/3)
ADP	427.2
ADP647	1141.15
TB	960.81
LDH	135000-140000
