# Supplementary material for: Adenosine diphosphate released from stressed cells triggers mitochondrial transfer to achieve tissue homeostasis
Source: PLoS Biol. 2024 Aug 20;22(8):e3002753. doi: 10.1371/journal.pbio.3002753 (PMC11335167; doi:10.1371/journal.pbio.3002753)
Supplement: S8 Data — (XLSX) [file pbio.3002753.s021.xlsx]

## Sheet: S.1
Energy reserve metabolic process	Energy derivation by oxidation of organic compounds	Response to oxidative stress	ATP binding	Mitochondrial outer membrane	NAD+ ADP-ribosyltransferase activity
4.39794	1.84802	1.48612	3.76955	1.97634	1.61726
