# Supplementary material for: Adenosine diphosphate released from stressed cells triggers mitochondrial transfer to achieve tissue homeostasis
Source: PLoS Biol. 2024 Aug 20;22(8):e3002753. doi: 10.1371/journal.pbio.3002753 (PMC11335167; doi:10.1371/journal.pbio.3002753)
Supplement: S9 Data — (XLSX) [file pbio.3002753.s022.xlsx]

## Sheet: Sheet1
No.	Distance	Name	Time	Z Pos	X Pos	Y Pos	Ch1	Ch2
1	0	ER-GFP MitoRFP009_crop.nd2	180060	0	9679.85	-7055.59	7	103
2	35.298	ER-GFP MitoRFP009_crop.nd2	180060	0	9679.85	-7055.59	7	101
3	70.5959	ER-GFP MitoRFP009_crop.nd2	180060	0	9679.85	-7055.59	7	100
4	105.894	ER-GFP MitoRFP009_crop.nd2	180060	0	9679.85	-7055.59	5	99
5	141.192	ER-GFP MitoRFP009_crop.nd2	180060	0	9679.85	-7055.59	4	97
6	176.49	ER-GFP MitoRFP009_crop.nd2	180060	0	9679.85	-7055.59	3	93
7	211.788	ER-GFP MitoRFP009_crop.nd2	180060	0	9679.85	-7055.59	2	87
8	247.086	ER-GFP MitoRFP009_crop.nd2	180060	0	9679.85	-7055.59	3	83
9	282.384	ER-GFP MitoRFP009_crop.nd2	180060	0	9679.85	-7055.59	4	83
10	317.682	ER-GFP MitoRFP009_crop.nd2	180060	0	9679.85	-7055.59	7	87
11	352.98	ER-GFP MitoRFP009_crop.nd2	180060	0	9679.85	-7055.59	11	93
12	388.278	ER-GFP MitoRFP009_crop.nd2	180060	0	9679.85	-7055.59	17	101
13	423.575	ER-GFP MitoRFP009_crop.nd2	180060	0	9679.85	-7055.59	25	109
14	458.873	ER-GFP MitoRFP009_crop.nd2	180060	0	9679.85	-7055.59	36	115
15	494.171	ER-GFP MitoRFP009_crop.nd2	180060	0	9679.85	-7055.59	50	116
16	529.469	ER-GFP MitoRFP009_crop.nd2	180060	0	9679.85	-7055.59	68	114
17	564.767	ER-GFP MitoRFP009_crop.nd2	180060	0	9679.85	-7055.59	92	114
18	600.065	ER-GFP MitoRFP009_crop.nd2	180060	0	9679.85	-7055.59	120	122
19	635.363	ER-GFP MitoRFP009_crop.nd2	180060	0	9679.85	-7055.59	150	137
20	670.661	ER-GFP MitoRFP009_crop.nd2	180060	0	9679.85	-7055.59	179	154
21	705.959	ER-GFP MitoRFP009_crop.nd2	180060	0	9679.85	-7055.59	201	169
22	741.257	ER-GFP MitoRFP009_crop.nd2	180060	0	9679.85	-7055.59	215	180
23	776.555	ER-GFP MitoRFP009_crop.nd2	180060	0	9679.85	-7055.59	220	189
24	811.853	ER-GFP MitoRFP009_crop.nd2	180060	0	9679.85	-7055.59	220	197
25	847.151	ER-GFP MitoRFP009_crop.nd2	180060	0	9679.85	-7055.59	218	206
26	882.449	ER-GFP MitoRFP009_crop.nd2	180060	0	9679.85	-7055.59	218	212
27	917.747	ER-GFP MitoRFP009_crop.nd2	180060	0	9679.85	-7055.59	215	213
28	953.045	ER-GFP MitoRFP009_crop.nd2	180060	0	9679.85	-7055.59	209	203
29	988.343	ER-GFP MitoRFP009_crop.nd2	180060	0	9679.85	-7055.59	197	184
30	1023.64	ER-GFP MitoRFP009_crop.nd2	180060	0	9679.85	-7055.59	181	161
31	1058.94	ER-GFP MitoRFP009_crop.nd2	180060	0	9679.85	-7055.59	163	142
32	1094.24	ER-GFP MitoRFP009_crop.nd2	180060	0	9679.85	-7055.59	145	131
33	1129.53	ER-GFP MitoRFP009_crop.nd2	180060	0	9679.85	-7055.59	128	128
34	1164.83	ER-GFP MitoRFP009_crop.nd2	180060	0	9679.85	-7055.59	111	128
35	1200.13	ER-GFP MitoRFP009_crop.nd2	180060	0	9679.85	-7055.59	93	127
36	1235.43	ER-GFP MitoRFP009_crop.nd2	180060	0	9679.85	-7055.59	75	124
37	1270.73	ER-GFP MitoRFP009_crop.nd2	180060	0	9679.85	-7055.59	59	117
38	1306.02	ER-GFP MitoRFP009_crop.nd2	180060	0	9679.85	-7055.59	47	108
39	1341.32	ER-GFP MitoRFP009_crop.nd2	180060	0	9679.85	-7055.59	38	95
40	1376.62	ER-GFP MitoRFP009_crop.nd2	180060	0	9679.85	-7055.59	31	80
41	1411.92	ER-GFP MitoRFP009_crop.nd2	180060	0	9679.85	-7055.59	27	64
42	1447.22	ER-GFP MitoRFP009_crop.nd2	180060	0	9679.85	-7055.59	23	52
43	1482.51	ER-GFP MitoRFP009_crop.nd2	180060	0	9679.85	-7055.59	19	47
44	1517.81	ER-GFP MitoRFP009_crop.nd2	180060	0	9679.85	-7055.59	16	51
45	1553.11	ER-GFP MitoRFP009_crop.nd2	180060	0	9679.85	-7055.59	14	62
46	1588.41	ER-GFP MitoRFP009_crop.nd2	180060	0	9679.85	-7055.59	11	73
47	1623.71	ER-GFP MitoRFP009_crop.nd2	180060	0	9679.85	-7055.59	8	80
48	1659	ER-GFP MitoRFP009_crop.nd2	180060	0	9679.85	-7055.59	5	83
49	1694.3	ER-GFP MitoRFP009_crop.nd2	180060	0	9679.85	-7055.59	3	83
50	1729.6	ER-GFP MitoRFP009_crop.nd2	180060	0	9679.85	-7055.59	2	81
51	1764.9	ER-GFP MitoRFP009_crop.nd2	180060	0	9679.85	-7055.59	2	76
52	1800.2	ER-GFP MitoRFP009_crop.nd2	180060	0	9679.85	-7055.59	2	69
53	1835.49	ER-GFP MitoRFP009_crop.nd2	180060	0	9679.85	-7055.59	3	64
54	1870.79	ER-GFP MitoRFP009_crop.nd2	180060	0	9679.85	-7055.59	4	62
55	1906.09	ER-GFP MitoRFP009_crop.nd2	180060	0	9679.85	-7055.59	5	63
56	1941.39	ER-GFP MitoRFP009_crop.nd2	180060	0	9679.85	-7055.59	5	64

## Sheet: Sheet2
No.	Distance	Name	Time	Z Pos	X Pos	Y Pos	Ch1	Ch2
1	0	ER-GFP MitoRFP009_crop.nd2	180060	0	9679.85	-7055.59	70	39
2	35.298	ER-GFP MitoRFP009_crop.nd2	180060	0	9679.85	-7055.59	79	28
3	70.5959	ER-GFP MitoRFP009_crop.nd2	180060	0	9679.85	-7055.59	91	22
4	105.894	ER-GFP MitoRFP009_crop.nd2	180060	0	9679.85	-7055.59	109	27
5	141.192	ER-GFP MitoRFP009_crop.nd2	180060	0	9679.85	-7055.59	135	39
6	176.49	ER-GFP MitoRFP009_crop.nd2	180060	0	9679.85	-7055.59	172	49
7	211.788	ER-GFP MitoRFP009_crop.nd2	180060	0	9679.85	-7055.59	220	61
8	247.086	ER-GFP MitoRFP009_crop.nd2	180060	0	9679.85	-7055.59	283	86
9	282.384	ER-GFP MitoRFP009_crop.nd2	180060	0	9679.85	-7055.59	375	125
10	317.682	ER-GFP MitoRFP009_crop.nd2	180060	0	9679.85	-7055.59	510	178
11	352.98	ER-GFP MitoRFP009_crop.nd2	180060	0	9679.85	-7055.59	701	244
12	388.278	ER-GFP MitoRFP009_crop.nd2	180060	0	9679.85	-7055.59	954	315
13	423.575	ER-GFP MitoRFP009_crop.nd2	180060	0	9679.85	-7055.59	1278	370
14	458.873	ER-GFP MitoRFP009_crop.nd2	180060	0	9679.85	-7055.59	1686	381
15	494.171	ER-GFP MitoRFP009_crop.nd2	180060	0	9679.85	-7055.59	2191	339
16	529.469	ER-GFP MitoRFP009_crop.nd2	180060	0	9679.85	-7055.59	3145	252
17	564.767	ER-GFP MitoRFP009_crop.nd2	180060	0	9679.85	-7055.59	3838	167
18	600.065	ER-GFP MitoRFP009_crop.nd2	180060	0	9679.85	-7055.59	4500	91
19	635.363	ER-GFP MitoRFP009_crop.nd2	180060	0	9679.85	-7055.59	5080	56
20	670.661	ER-GFP MitoRFP009_crop.nd2	180060	0	9679.85	-7055.59	5566	65
21	705.959	ER-GFP MitoRFP009_crop.nd2	180060	0	9679.85	-7055.59	5980	94
22	741.257	ER-GFP MitoRFP009_crop.nd2	180060	0	9679.85	-7055.59	6355	112
23	776.555	ER-GFP MitoRFP009_crop.nd2	180060	0	9679.85	-7055.59	6710	108
24	811.853	ER-GFP MitoRFP009_crop.nd2	180060	0	9679.85	-7055.59	7041	95
25	847.151	ER-GFP MitoRFP009_crop.nd2	180060	0	9679.85	-7055.59	7331	91
26	882.449	ER-GFP MitoRFP009_crop.nd2	180060	0	9679.85	-7055.59	7567	108
27	917.747	ER-GFP MitoRFP009_crop.nd2	180060	0	9679.85	-7055.59	7749	150
28	953.045	ER-GFP MitoRFP009_crop.nd2	180060	0	9679.85	-7055.59	7879	205
29	988.343	ER-GFP MitoRFP009_crop.nd2	180060	0	9679.85	-7055.59	7946	251
30	1023.64	ER-GFP MitoRFP009_crop.nd2	180060	0	9679.85	-7055.59	7930	267
31	1058.94	ER-GFP MitoRFP009_crop.nd2	180060	0	9679.85	-7055.59	7814	252
32	1094.24	ER-GFP MitoRFP009_crop.nd2	180060	0	9679.85	-7055.59	7596	208
33	1129.53	ER-GFP MitoRFP009_crop.nd2	180060	0	9679.85	-7055.59	7294	148
34	1164.83	ER-GFP MitoRFP009_crop.nd2	180060	0	9679.85	-7055.59	6922	91
35	1200.13	ER-GFP MitoRFP009_crop.nd2	180060	0	9679.85	-7055.59	6485	60
36	1235.43	ER-GFP MitoRFP009_crop.nd2	180060	0	9679.85	-7055.59	5976	67
37	1270.73	ER-GFP MitoRFP009_crop.nd2	180060	0	9679.85	-7055.59	5394	96
38	1306.02	ER-GFP MitoRFP009_crop.nd2	180060	0	9679.85	-7055.59	4762	131
39	1341.32	ER-GFP MitoRFP009_crop.nd2	180060	0	9679.85	-7055.59	4116	176
40	1376.62	ER-GFP MitoRFP009_crop.nd2	180060	0	9679.85	-7055.59	3496	250
41	1411.92	ER-GFP MitoRFP009_crop.nd2	180060	0	9679.85	-7055.59	2923	345
42	1447.22	ER-GFP MitoRFP009_crop.nd2	180060	0	9679.85	-7055.59	2402	418
43	1482.51	ER-GFP MitoRFP009_crop.nd2	180060	0	9679.85	-7055.59	1929	441
44	1517.81	ER-GFP MitoRFP009_crop.nd2	180060	0	9679.85	-7055.59	1504	446
45	1553.11	ER-GFP MitoRFP009_crop.nd2	180060	0	9679.85	-7055.59	1131	491
46	1588.41	ER-GFP MitoRFP009_crop.nd2	180060	0	9679.85	-7055.59	877	666
47	1623.71	ER-GFP MitoRFP009_crop.nd2	180060	0	9679.85	-7055.59	621	858
48	1659	ER-GFP MitoRFP009_crop.nd2	180060	0	9679.85	-7055.59	457	1015
49	1694.3	ER-GFP MitoRFP009_crop.nd2	180060	0	9679.85	-7055.59	368	1121
	1729.6						327	1251
	1764.9						304	1519
	1800.2						282	1971
	1835.49						263	2563
	1870.79						258	3273
	1906.09						270	4124
	1941.39						285	5016
	1976.69						281	5667
	2011.98						244	5848
	2047.28						183	5627
	2082.58						117	5251
	2117.88						66	4854
	2153.18						38	4422
	2188.47						29	3962
	2223.77						29	3544
	2259.07						31	3195
	2294.37						29	2872
	2329.67						25	2544
	2364.96						19	2229
	2400.26						16	1953
	2435.56						16	1722
	2470.86						21	1530
	2506.15						27	1362
	2541.45						32	1196
	2576.75						33	1033
	2612.05						38	710
	2647.35						35	620
	2682.64						34	550
	2717.94						35	467
	2753.24						36	373
	2788.54						35	294
	2823.84						32	249
	2859.13						28	248
	2894.43						24	288
	2929.73						21	335
	2965.03						20	341
	3000.33						22	300
	3035.62						24	266
	3070.92						26	279
	3106.22						26	323
338	46.982	ER-GFP MitoRFP009_crop.nd2	180060	0	9679.85	-7055.59	100	456

## Sheet: S.2B
Vehicle	Oligomycin A
0.357143	0.0769231
0.368421	0.0909091
0.352941	0.142857
0.315789	0.0476191
0.111111	0
0	0
0.3125	0.166667
0.181818	0
0.166667	0.0769231
0	0.0714286
0.142857	0
0.333333	0.0344828
0.538462	0.136364
0.333333	0.0909091
	0.25
	0.1
