# Supplementary material for: Adenosine diphosphate released from stressed cells triggers mitochondrial transfer to achieve tissue homeostasis
Source: PLoS Biol. 2024 Aug 20;22(8):e3002753. doi: 10.1371/journal.pbio.3002753 (PMC11335167; doi:10.1371/journal.pbio.3002753)
Supplement: S10 Data — (XLSX) [file pbio.3002753.s023.xlsx]

## Sheet: Sheet1
oligo neg	oligo pos	wt neg	wt pos
14032	14243	7845	6199
15486	15931	7944	6940
15075	16130	10316	6989
