# Supplementary material for: Adenosine diphosphate released from stressed cells triggers mitochondrial transfer to achieve tissue homeostasis
Source: PLoS Biol. 2024 Aug 20;22(8):e3002753. doi: 10.1371/journal.pbio.3002753 (PMC11335167; doi:10.1371/journal.pbio.3002753)
Supplement: S11 Data — (XLSX) [file pbio.3002753.s024.xlsx]

## Sheet: S. 4B
N.C.	0.2 μM ADP 0.5 h	0.2 μM ADP 2 h	2 μM ADP 0.5 h	2 μM ADP 2 h
32787.8	37742.7	153151	38295.1	36316.4
40622.1	39787	48611.1	44683	45311.8
27037	68668.9	101691	61031.1	55158.5
35164.1	59598	73016.1	31300.3	60354.1
32996.3	45486.3	55853.3	49484.6	37435.8
10648.1	34943	52264.9	62421.1	38958.3
46766.2	31856.7	101729	34459	74040.5
70940	73489.1	62111.8	19490.1	54028.9
12833.3	43895.7	103395	25742.8	51240.2
9777.37	34900.2	66935.4	87304.2	41642.8
27693.9	78744.7	50573.6	29064.2	58439.7
31133.1	50669.6	86601.1	29497	94494.3
10764.7	20112.1	107920	57113.6	40215.9
44689.6	27964.2	53032.7	40397.4	89152.7
28718.3	25928.9	65485.9	27337.6	26389.3
11255.2	64770.1	39974.5	21804.6	91419.3
31732.7	48099.7	52676	46611.8	56580
66098.9	14641.6	49551.4	27358.7	41411.6
43440.9	23603.8	64928.6	64111.6	69940.1
26831	11204.3	88238	53255	38404.6
52609.1	40304.3	45837.7	49454.2	50351.1
44593.9	18653.3	31010.7	17864.3	38468
18336.1	33745.5	54612.9	21715.4	72286.1
69775.5	41383.1	57096.2	23228.5	66459.1
57848.7	66551.9	49011.9	18453	30732.6
35454.6	52488.3	59462.8	17020.2	39741.1
47258.3	44507.7	52340.8	25233.8	24078.7
44838.1	11794.8	61898.3	27600	32078.8
19600.4	17457.9	57772.7	24789.8	39990.6
22395.6	26197.8	26666.5	30166.8	126084
23121.3	21763	50457.8	24428.2	22527
15310.1	18807.2	46332.6	16905.6	47972.2
40109.8	35136.8	102484	17682.6	49559.7
23485.1	68619	68574.7	80436.3	57411.9
19963.9	51940.7	47218.3	32467.8	45121.6
10210.1	40087.6	51794.1	110233	45463.3
11371.6	49411.2	55371	53945
8179.7	30973.2	37915.4	49314.6
45327.3	50328.9	64382.8	16861.1
23688.5	102313	32127.3	94170.4
31752.9	30934.9	26691.1	39472.2
72376.3	19966.4	43450.3	35113.7
50873.9	43107.2	46735.3	31840.9
54689.1	44749.1	51377	31551
39093.2	36155.3	91921
31329.8	39020
32067.7	29469.4
20139.9	49942.3
23576.1	37033.3
33393.7	24186.2
	23601.9
	54621
	25954.9
	50189.5
	21142.5
	27188.4
	18596.8
	29578.8
	26715.9
	30793.7
	49742.6
	34415.1
	46322.4
	37703.3
	37002.8
	48042.5
	33624.9

## Sheet: S. 4C
nc	0.2d 0.5	0.2d 2	2d 0.5	2d 2
0	2	2	1	2
0	2	2	0	3
3	2	6	2	2
1	3	2	1	2
0	0	3	0	1
2	3	6	2	4
2	2	4	2	3
3	2	4	2	3
0	3	4	0	3
0	1	8	2	4
1	2	5	2	3
1	2	9	3	5
0	0	5	5	3
1	1	5	1	4
2	0	5	3	2
0	3	1	1	5
4	2	4	4	5
4	0	3	0	2
3	0	4	2	5
2	1	5	2	0
2	3	2	6	2
2	0	0	0	3
0	0	3	0	2
1	4	3	2	0
0	2	4	0	2
0	2	3	0	2
1	0	4	1	1
0	0	4	1	5
3	2	6	1	3
1	0	0	0	2
0	0	2	1	2
0	1	3	0	2
1	2	7	2	2
0	1	3	5	4
2	1	2	3	3
0	1	4	4	1
0	0	4	1
0	0	2	1
0	2	5	1
0	1	2	6
0	1	1	1
2	1	4	1
1	1	3	2
2	1	2	1
0	1	3
2	1
0	1
1	0
1	0
2	1
	0
	2
	0
	1
	2
	0
	2
	1
	1
	1
	2
	5
	2
	1
	3
	2

## Sheet: S. 4D
N.C.	0.2 D 0.5	0.2 D 2	2 D 0.5	2 D 2
2	4	4	2	3
2	0	5	4	3
0	2	5	2	1
3	2	2	2	3
0	2	1	1	3
0	1	2	4	3
0	0	1	4	3
0	2	6	1	2
0	3	3	1	1
0	3	2	4	2
0	2	2	1	4
1	1	4	1	4
2	3	4	3	4
1	4	4	1	3
1	3	3	2	1
1	0	2	2	4
2	0	1	2	2
2	1	4	2	4
1	3	2	1	2
1	4	5	1	6
0	2	1	2	4
0	2	3	1	2
0	2	2	0	3
1	4	1	0	3
1	4	5	0	3
1	2	2	1	2
1	3	8	5	2
2	4	3	2	1
3	4	5	4	5
2	0	1	3	2
5	4	2	2	3
3	3	5	6	6
1	3	4	2	2
3	2	3	2	0
2	5	5	3	3
4	2	5	1	2
2	2	5	0	4
1	1	5	1	1
1	1	1	2	0
1	2	0	2	1
1	2	4	2
1	1	5	5
1	3	3	4
0	3	2	3
0	4	3	3
0	1	3	4
0	6	2	1
3	0	2	1
1	0	4	2
0	0	2
0	1	3
0	1	3
1	0	4
0	5	3
0	2	2
0	3	3
1	0	4
1	2	2
0	4	4
	2	2
	1
	0
	1

## Sheet: S. 4E
nc	0.2d 0.5	0.2d 2	2d 0.5	2d 2
675428	1.3991e+06	5.88587e+06	3.2324e+06	2.94293e+06
2.12277e+06	1.64032e+06	3.13591e+06	2.70171e+06	2.12277e+06
1.25437e+06	723672	2.74995e+06	1.59208e+06	2.7982e+06
3.81143e+06	1.15788e+06	5.35518e+06	2.17102e+06	1.35086e+06
820162	2.46049e+06	6.65779e+06	1.8333e+06	2.89469e+06
671917	1.64032e+06	3.47363e+06	2.12277e+06	1.3991e+06
1.59208e+06	964896	3.47363e+06	1.97804e+06	1.64032e+06
1.97804e+06	1.30261e+06	1.59208e+06	675428	1.49559e+06
4.29379e+06	723672	2.89469e+06	675428	3.61836e+06
3.71485e+06	1.88155e+06	2.364e+06	1.49559e+06	2.89469e+06
2.55698e+06	916652	1.3991e+06	1.59208e+06	1.88155e+06
723672	2.12277e+06	4.87273e+06	1.01314e+06	1.25437e+06
434203	1.68857e+06	2.70171e+06	1.92979e+06	1.20612e+06
1.44734e+06	723672	2.41224e+06	2.89469e+06	1.01314e+06
723672	916652	2.50873e+06	1.15788e+06	2.21926e+06
1.30261e+06	2.89469e+06	2.07453e+06	1.30261e+06	3.18416e+06
1.20612e+06	482448	1.25437e+06	1.3991e+06	1.54383e+06
1.44734e+06	1.01314e+06	2.99118e+06	771917	5.74113e+06
1.8333e+06	1.06139e+06	2.55698e+06	771917	1.8333e+06
2.89469e+06	578938	2.26751e+06	1.92979e+06	2.55698e+06
5.01746e+06	1.78506e+06	1.30261e+06	2.94293e+06	1.92979e+06
2.84644e+06	1.3991e+06	1.35086e+06	1.73681e+06	723672
1.30261e+06	5.06571e+06	2.55698e+06	1.35086e+06	1.49559e+06
2.99118e+06	1.59208e+06	1.92979e+06	675428	820162
1.30261e+06	1.68857e+06	3.71485e+06	1.10963e+06	2.74995e+06
3.03942e+06	1.97804e+06	1.25437e+06	1.06139e+06	916652
1.68857e+06	1.25437e+06	3.81134e+06	1.15788e+06	1.10963e+06
434203	1.78506e+06	3.71485e+06	1.20612e+06	6.07885e+06
289469	1.49559e+06	3.13591e+06	868407	3.42538e+06
1.73681e+06	2.46049e+06	1.92979e+06	1.20612e+06	3.28065e+06
627183	1.44734e+06	4.29379e+06	2.21926e+06	3.03942e+06
1399099	2.26751e+06	2.07453e+06	1.64032e+06	1.20612e+06
530693	1.01314e+06	3.52187e+06	723672	1.54383e+06
3.81134e+06	1.06139e+06	1.54383e+06	1.15788e+06	1.59208e+06
2.50873e+06	964896	2.12277e+06	3.2324e+06	1.58763e+06
916652	2.65347e+06	916652	1.44734e+06	1.73681e+06
868406	1.10963e+06	1.8333e+06	1.8333e+06	1.06139e+06
482448	1.49559e+06	1.59208e+06	1.20612e+06	1.06139e+06
627183	1.73681e+06	1.54383e+06	2.50873e+06	2.99118e+06
1350855	1.54383e+06	2.12277e+06	3.03942e+06	3.37714e+06
868407	2.94293e+06	3.13591e+06	2.17102e+06	2.94293e+06
289469	2.7982e+06	2.07453e+06	482448	2.21926e+06
1.78506e+06	2.26751e+06	1.88155e+06	1.10963e+06	2.21926e+06
2.26751e+06	289469	2.02628e+06	482448	1.64032e+06
6464806	578938	916652	2.84644e+06	2.70171e+06
1.88155e+06	1.25437e+06	1.25437e+06	820162	1.64032e+06
1.01314e+06	1.25437e+06	675428	1.3991e+06	1.8333e+06
1592079	1.73681e+06	9.31125e+06	820162	3.18416e+06
1206120	2.07453e+06	1.64032e+06	578938	3.42538e+06
1.30261e+06	1.35086e+06	2.50873e+06	964896	2.65347e+06
723672	2.65347e+06	1.49559e+06	1.25437e+06	3.90783e+06
434203	675428	1.10963e+06	1.78506e+06	1.20612e+06
1.06139e+06	820162	2.46049e+06	1.20612e+06	2.74995e+06
	2.12277e+06	2.364e+06	723672	916652
	1.20612e+06	2.02628e+06	1.64032e+06	2.07453e+06
	1.78506e+06	2.17102e+06	1.3991e+06	1.78506e+06
	1.73681e+06	3.18416e+06	627183	1.8333e+06
	2.74995e+06	3.2324e+06	1.44734e+06	1.01314e+06
	771917	2.94293e+06	1.30261e+06	1.3991e+06
	1.49559e+06	1.73681e+06	1.15788e+06	1.97804e+06
	2.12277e+06	1.49559e+06	1.15788e+06	2.12277e+06
	1.10963e+06	2.02628e+06	2.31575e+06	1.97804e+06
	530693	3.28065e+06	1.06139e+06	1.35086e+06
	1.20612e+06	1.49559e+06	1.8333e+06	1.30261e+06
	1.73681e+06	2.7982e+06	2.31575e+06	1.01314e+06
	1.97804e+06	3.95608e+06	1.44734e+06	1.01314e+06
	2.50873e+06	2.60522e+06	1.06139e+06	1.30261e+06
	3.13591e+06	1.92979e+06	2.94293e+06	1.20612e+06
	1.44734e+06	1.25437e+06	2.12277e+06	1.25437e+06
	723672	3.03942e+06	2.99118e+06	1.54383e+06
	1.59208e+06	3.37714e+06	964896	2.41224e+06
	3.32889e+06	2.31575e+06	1.54383e+06	1.01314e+06
	1.59208e+06	2.12277e+06	4.58326e+06	675428
	1.25437e+06	868407	868407	675428
	1.01314e+06	1.25437e+06	675428	1.54383e+06
	2.21926e+06	868407		916652
	1.35086e+06	2.70171e+06		1.97804e+06
	868407	868407		1.68857e+06
	1.3991e+06	2.17102e+06		1.44734e+06
	1.97804e+06	2.7982e+06		964896
	2.65347e+06	3.13591e+06		3.71485e+06
	916652	2.07453e+06		2.89469e+06
	2.21926e+06	2.41224e+06		1.68857e+06
	2.26751e+06	1.44734e+06		1.15788e+06
	2.26751e+06	1.35086e+06		1.44734e+06
	2.17102e+06	3.85959e+06		2.7982e+06
	675428	1.25437e+06		2.26751e+06
		1.8333e+06		1.8333e+06
		2.26751e+06		1.8333e+06
		2.17102e+06		1.10963e+06
		3.03942e+06		2.41224e+06
		1.06139e+06		1.54383e+06
		2.55698e+06		2.99118e+06
		1.64032e+06		3.2324e+06
		2.364e+06		1.54383e+06
		1.49559e+06		1.30261e+06
		1.68857e+06		1.44734e+06
		2.17102e+06
		3.37714e+06
		2.41224e+06
		2.364e+06
		1.68857e+06
		1.78506e+06
		1.06139e+06
		820162
		1.15788e+06
		3.66661e+06
		3.81134e+06
		1.44734e+06
		1.92979e+06
		1.35086e+06
		2.55698e+06
		2.74995e+06
		2.364e+06
		1.88155e+06
		2.50873e+06
		1.15788e+06
		1.44734e+06
		4.29379e+06
		1.01314e+06
		1.78506e+06
		2.26751e+06
		1.97804e+06
		723672
		1.06139e+06
		2.02628e+06
		1.10963e+06
		2.17102e+06
		5.30693e+06
		3.13591e+06
		1.3991e+06
		4.43852e+06
		916652
		4.05257e+06
		1.59208e+06
		1.44734e+06
		2.02628e+06
		1.97804e+06
		2.17102e+06
		1.78506e+06
		1.59208e+06
		2.94293e+06
		2.12277e+06
		1.49559e+06
		2.21926e+06
		2.17102e+06
		1.20612e+06
		1.8333e+06
		1.97804e+06
		1.54383e+06
		2.89469e+06
		1.3991e+06
		2.50873e+06
		1.3991e+06
		1.01314e+06
		2.02628e+06
		1.10963e+06
		1.73681e+06
		2.17102e+06
		1.44734e+06
		1.8333e+06
		1.8333e+06
		1.3991e+06

## Sheet: S. 4F
nc	0.2d 0.5	0.2d 2	2d 0.5	2d 2
3369.84	4158.03	15612.9	6901.97	6870.86
4741.52	4525.07	6616.91	6875.98	6552.74
3539.01	3953.31	4628.65	4985.51	6591.01
7521.59	3853.04	7101.89	5282.63	4860.53
2160.36	6995.44	15164	5462.95	9671.06
2326.16	4550.93	9038.32	5922.28	7754.85
6125	3647.64	8666.94	5330.97	8044.86
8585.61	4218.66	4880.1	3433.21	3964.43
12214	2350.3	7817.74	2657.29	7896.1
9497.57	4700.4	6465.79	5196.78	7417.03
10392.5	2518.48	3283.17	5461.28	6417.67
3234.76	4742.83	9514.03	3851.92	3185.22
2358.48	5881.8	6244.96	6433.86	3820.49
5627.24	2093.59	4038.2	8894.63	4857.87
3093.43	2606.35	6653.8	4998.25	5194.49
3364.17	7063.05	7422.26	4455.75	10872.6
3606.59	2681.4	4214.76	4859.44	5920.02
6239.15	3928.22	9682.15	2867.61	10901.5
4292.52	3496.18	7183.97	3213.55	5832.86
5732.34	2305.68	4378.36	5501.62	10048.5
13104	5186.81	2771.62	8902.38	4398.88
7950.13	5064.57	3429.59	5725.25	2688.15
3260.47	10827.2	5255.08	4155.54	4118.01
11828.3	5590.48	5706.96	2267.53	3440.48
3527.49	4649.9	11268.5	3812.16	8747.25
8190.39	5247.62	2989.39	3774.88	2817.29
4984.33	3513.54	12502.2	3353.25	3369.39
1692.02	5077.12	14603.5	3635.32	12239.2
1169.82	5175.04	7129.21	3315.25	8279.6
4483.76	6272.31	5282.93	4251.64	11238.8
2866.83	4398.02	9467.84	5851.43	10086.8
4099.42	5611.8	5392.99	7889.93	4047.02
1608.17	3506.29	10270.7	2486.01	4003.84
7248.98	3250.62	5226.57	5073.39	4274.76
5067.4	2608.42	7309.56	8244.72	4541.07
2580.6	6777.97	4095.06	4506.69	5271.73
3162.01	3648.9	6167.96	6646.41	3307.91
1660.57	3653.23	3851.61	4566.8	3210.94
2884.83	5018.49	4420.17	5635.04	6510.83
5295.55	3431.76	4892.55	9692.85	7377.62
2697.24	10206.5	5949.88	5768.06	10145.4
1311.18	7286.68	4748.97	1988.66	6562.9
6077.26	7316.89	5288.86	4130.06	6152.86
6183.53	1605.92	6102.4	1903.21	4548.45
9625.3	2078.79	3295.98	5248.35	5924.29
4232.99	2406.54	3664.63	2052.56	5290.08
3165.58	4148.17	3177.41	3867.24	9589.57
4933.95	6046.93	20371	3068.05	9432.29
2732.02	7022.15	4618.51	2150.72	10456.7
3495.4	4852.85	7736.24	3969.09	7651.61
2369.63	7000.03	3901.96	4401.54	11211.4
2005.29	2041.57	4211.84	4654.8	4364.35
3407.68	3395.87	7107.79	4801.49	9072.28
	7366.29	4912.53	2640.88	3297.01
	7299.18	4931.39	5646.49	5041.52
	5244.12	6190.42	5388.46	4890.85
	4555.44	9281.31	4179.84	7001.7
	8709.17	10435.2	5832.52	4507.95
	2110.05	7361.25	4786.55	5603.82
	4543.13	4155.08	3646.15	6263.82
	5312.57	3725.52	3367.32	5741.92
	3736.73	4475.87	5826.83	5964.64
	2130.35	9290.93	4067.79	3106.45
	3624.63	4513.92	7357.27	3890.58
	5177.13	7130.67	5697.75	4783.62
	5062.98	10552.6	4179.33	3825.52
	5922.95	7218.18	3755.59	4865.2
	8883.88	3119.83	6203.73	6009.5
	3422.21	3521.51	5981.58	5081.32
	3527.3	6736.58	8220.28	5590.9
	5116.09	7061.01	3012.04	9381.38
	9311.52	7557.3	5211.98	3431.59
	4805.82	7253.85	7322.59	2864.19
	4182.11	2756.29	2961.99	2568.53
	5105.96	3272.1	2998.17	3668.98
	5027.02	2412.25		3042.52
	3400.05	7473.85		5464.82
	4237.21	4420.41		5271.09
	5398.88	7012.07		4904.24
	5606.71	7829.48		2828.78
	8902.26	6881.47		8181.81
	4005.09	4977.54		8093.13
	6543.85	5765.28		6215.83
	7241.84	4166.84		4777.82
	6208.14	4534.69		3471.22
	7083.16	8959.15		10797.8
	2551.26	4072.76		6764.34
		4168.63		5720.19
		7293.94		5313.17
		4878.87		5075.98
		10828.6		9712.56
		3038.53		4362.43
		6900.75		6831.9
		4963.27		9425.67
		7982.19		5048.9
		4497.41		5502.85
		4477.34		3786.66
		7901.01
		9018.8
		5826.3
		5808.67
		3444.34
		3832.77
		2802.5
		2096.95
		2956.24
		11375.9
		9664.78
		4164.87
		5081.84
		4766.79
		6360.51
		4060.15
		5702.94
		4329.46
		5731.98
		3320.03
		4316.4
		8059.16
		2859.1
		4657.54
		5782.53
		5559.38
		3067.92
		3973.89
		5475.17
		4776.17
		5402.72
		8582.77
		6712.58
		3784.61
		10628
		3152.49
		7701.68
		5237.56
		3820.87
		5296.91
		4880.18
		6076.57
		4884
		6446.14
		8535.18
		4403.1
		4273.38
		6364.16
		5237.8
		3383.98
		3974.92
		6186.32
		3832.89
		8899
		4543.69
		7651.75
		4486.74
		3257.56
		5570.34
		2923.72
		4782.16
		6896.01
		4066.78
		4325
		4941.83
		4143.4

## Sheet: S. 4G
nc	0.2d 0.5	0.2d 2	2d 0.5	2d 2
0	0.0529904	0.013059	0.026113	0.0550716
0	0.0502677	0.0411429	0	0.066208
0.110959	0.0291253	0.0590022	0.0327702	0.0362592
0.0284381	0.0503373	0.0273912	0.0319486	0.0331378
0	0	0.0537121	0	0.0267124
0.187828	0.0858541	0.1148	0.0320404	0.102674
0.0427659	0.0627812	0.0393201	0.05804	0.0405183
0.0422893	0.0272149	0.0643999	0.102616	0.0555259
0	0.0683438	0.0386866	0	0.0585478
0	0.0286531	0.119518	0.0229084	0.096055
0.036109	0.0253985	0.0988658	0.0688133	0.0513349
0.0321202	0.0394714	0.103925	0.101705	0.0529132
0	0	0.0463304	0.0875448	0.0745973
0.0223765	0.03576	0.0942814	0.0247541	0.0448669
0.069642	0	0.0763523	0.109739	0.0757884
0	0.0463177	0.0250159	0.0458619	0.0546931
0.126053	0.0415803	0.075936	0.0858153	0.0883704
0.0605154	0	0.0605432	0	0.0482957
0.0690593	0.042366	0.0616061	0.0311956	0.0714898
0.0745406	0	0.0566649	0.0375551	0
0.0380163	0.0248112	0.0436322	0.121324	0.0397211
0.0448491	0.160829	0	0	0.0779868
0	0	0.0549321	0	0.0276678
0.0143317	0	0.0525429	0.086101	0
0	0.0601035	0.0816129	0	0.0650775
0	0.0381037	0.0504517	0	0.0503257
0.0211603	0.0449361	0.0764222	0.0396294	0.0415305
0	0	0.0646222	0.0362319	0.155866
0.153058	0	0.103855	0.0403392	0.0750177
0.0446516	0.0763422	0	0	0.0158624
0	0	0.039637	0.0409362	0.0887822
0	0	0.0647492	0	0.0416908
0.0249315	0.0284602	0.0683032	0.113106	0.0403554
0	0.0291465	0.0437479	0.062161	0.069672
0.100181	0.0192527	0.0423564	0.0923993	0.0664871
0	0.0249454	0.0772289	0.0362868	0.0219958
0	0.0202383	0.07224	0.0185374
0	0	0.052749	0.020278
0	0	0.0776605	0.0593081
0	0.0195478	0.0622524	0.0637143
0	0.0323259	0.0374656	0.0253343
0.0276334	0.0500842	0.0920591	0.0284789
0.0196565	0.023198	0.0641913	0.0628122
0.0365704	0.0223468	0.038928	0.0316947
0	0.0276585	0.0326367
0.0638369	0.0256279
0	0.0339335
0.0496527	0.0200231
0.0424159	0
0.0598916	0
	0.0423695
	0
	0.0770567
	0
	0.0472982
	0.0735609
	0
	0.0676159
	0.0374309
	0.0324742
	0.0201035
	0.058114
	0.107939
	0.0530457
	0.027025
	0.0624448
	0.0594797
