# Supplementary material for: Adenosine diphosphate released from stressed cells triggers mitochondrial transfer to achieve tissue homeostasis
Source: PLoS Biol. 2024 Aug 20;22(8):e3002753. doi: 10.1371/journal.pbio.3002753 (PMC11335167; doi:10.1371/journal.pbio.3002753)
Supplement: S12 Data — (XLSX) [file pbio.3002753.s025.xlsx]

## Sheet: S.6B
Vehicle	Oligomycin	Oligomycin+ADP
43.4703	95.3652	227.917
28.4927	88.6377	173.998
25.5322	87.7778	168.139
23.0503	83.7923	162.124
16.9143	82.9577	138.334
16.5663	78.8385	128.999
15.6488	76.2662	114.13
12.4186	74.9134	108.557
10.3713	73.6243	101.925
10.0522	69.5041	101.455
7.91069	69.0218	96.4327
7.19495	68.9663	94.7549
7.04756	68.0325	92.2086
6.5691	60.5355	90.3023
6.30797	60.3541	90.1376
6.20461	57.8702	90.1001
5.67884	56.0576	87.049
4.81733	53.2787	87.0435
4.72803	51.0566	86.758
4.54067	48.1211	82.0158
4.36716	48.0665	80.4626
4.34212	45.3169	72.2171
3.92353	43.839	71.1221
3.49515	43.0589	68.6978
3.39665	40.7524	60.4299
3.3013	40.5602	58.9723
2.91907	40.2543	57.9607
2.77499	39.5015	57.8664
2.66745	37.384	56.6451
2.07318	36.6232	56.2511
1.81147	35.3561	54.8164
1.70277	33.6939	39.0953
1.49401	33.5973	22.7266
1.28902	33.4163	127.668
0.862728	32.7137	114.556
0.175243	32.261	111.209
17.1296	31.189	87.7764
16.3258	29.1428	79.4809
8.42437	27.1781	77.4193
6.77417	24.9153	75.5626
3.56455	118.853	74.4883
3.28103	111.569	73.3048
2.87805	91.9223	67.5991
2.5383	90.581	67.4919
2.35301	90.5019	67.2677
2.34653	89.2368	65.4224
2.19656	88.4427	59.2709
2.02006	83.149	58.8612
1.21009	81.286	58.2705
1.18723	80.8359	57.3129
1.17946	78.3317	53.9031
1.17108	78.0955	51.7861
1.1172	77.802	49.1902
1.08266	76.375	47.571
1.01717	75.5432	46.6586
1.00521	73.9167	46.3395
0.780735	73.1885	44.8322
0.520172	72.1717	44.6654
0.303367	67.9155	42.0345
0.222696	67.1824	39.3729
0.088414	66.6881	39.1461
0.076284	65.3379	38.6571
0.063919	63.4453	38.5517
0.012305	61.9792	37.4911
0.011144	61.2142	36.5936
0.008348	59.2527	34.9707
7.98977	58.8836	33.0757
6.76919	57.0248	32.4864
6.65938	51.5626	30.6768
6.12819	46.7878	26.8266
5.72975	37.1356	25.0641
5.63004	36.5416	21.1961
4.95558	36.208	18.24
4.66223	104.188	13.9289
4.65367	101.814	172.63
4.61568	100.649	131.103
4.51469	84.5156	118.811
4.1471	82.9657	106.568
2.69584	77.5795	98.5838
2.29998	75.4843	96.8643
1.78422	75.4633	93.0272
1.75342	69.7578	92.6324
1.35575	68.6702	80.2944
1.12264	68.424	77.5436
0.487866	64.9163	70.3382
0.45026	61.2294	69.8401
0.444663	60.2792	69.6354
0.273782	58.5579	69.5225
0.121149	57.3044	66.7307
0.118008	55.9354	64.665
0.040871	54.3166	64.3299
0.00956	53.6871	62.8276
0.005858	53.5539	59.8794
0.005071	50.7653	58.0614
0.002425	50.5234	56.7887
	50.1292	53.0662
	48.8029	52.8535
	44.4248	51.5088
	34.7836	45.7854
	34.1953	44.751
	30.8041	44.6718
	28.3272	43.6739
	27.1293	42.8411
		42.6664
		40.9524
		40.3608
		39.966
		34.2137
		33.5974
		33.1626
		32.8365
		31.0148
		30.3354
		27.907
		25.6864
		20.8292
		14.929
		11.4974
