# Supplementary material for: Adenosine diphosphate released from stressed cells triggers mitochondrial transfer to achieve tissue homeostasis
Source: PLoS Biol. 2024 Aug 20;22(8):e3002753. doi: 10.1371/journal.pbio.3002753 (PMC11335167; doi:10.1371/journal.pbio.3002753)
Supplement: S13 Data — (XLSX) [file pbio.3002753.s026.xlsx]

## Sheet: S.7
Vehicle	Rhot 1
1.00989	0.260567
0.992559	0.286811
0.997555	0.282152
