# Supplementary material for: Adenosine diphosphate released from stressed cells triggers mitochondrial transfer to achieve tissue homeostasis
Source: PLoS Biol. 2024 Aug 20;22(8):e3002753. doi: 10.1371/journal.pbio.3002753 (PMC11335167; doi:10.1371/journal.pbio.3002753)
Supplement: S14 Data — (XLSX) [file pbio.3002753.s027.xlsx]

## Sheet: S. 9A
Time (minutes)	Scramble			P2Y2			P2Y6
	1	2	3	1	2	3	1	2	3
1.30873	277.842	291.227	238.157	253.347	257.359	251.536	214.631	223.111	195.705
7.76151	268.4	277.958	221.741	243.189	249.66	236.488	205.144	207.17	182.39
14.2169	265.333	273.503	217.438	239.047	245.624	231.456	202.14	202.643	178.549
20.753	133.644	139.475	214.069	97.3721	101.296	227.755	200.694	81.1272	177.463
27.2066	131.613	136.928	211.734	91.5667	95.2786	225.104	199.728	74.1051	176.544
33.6575	129.577	133.888	209.5	92.9819	96.4117	222.829	198.608	72.6669	176.361
40.1939	476.64	473.403	364.121	401.71	385.065	423.33	376.528	296.309	325.062
46.6495	396.931	416.911	334.88	345.312	339.516	383.677	331.244	236.483	290.957
53.1036	377.779	397.674	329.219	330.022	333.003	376.668	325.858	227.002	288.079
59.6397	91.2335	85.536	70.7907	59.865	60.6194	62.028	52.9638	50.5819	49.5658
66.0972	92.2905	91.3975	71.9364	58.497	62.0058	60.2328	53.3375	49.359	48.2125
72.5554	93.1004	93.2135	70.2186	59.2364	61.9382	58.2704	52.7561	49.7353	47.8934

## Sheet: S. 9B
Scramble	P2Y2	P2Y6
172.233	179.811	149.384
180.29	183.686	152.907
147.219	173.186	130.656

## Sheet: S. 9C
Scramble	P2Y2	P2Y6
303.831	286.076	278.488
323.697	277.578	186.748
264.661	325.406	243.064

## Sheet: S. 9D
Scramble	P2Y2	P2Y6
131.598	106.265	129.104
143.407	93.8914	33.8404
117.442	152.221	112.408
