# Supplementary material for: Adenosine diphosphate released from stressed cells triggers mitochondrial transfer to achieve tissue homeostasis
Source: PLoS Biol. 2024 Aug 20;22(8):e3002753. doi: 10.1371/journal.pbio.3002753 (PMC11335167; doi:10.1371/journal.pbio.3002753)
Supplement: S15 Data — (XLSX) [file pbio.3002753.s028.xlsx]

## Sheet: S. 10C
P2Y2 1M	P2Y2 18M	P2Y6 1M	P2Y6 18M
1.07645	0.194936	2.34249	1.58888
1.42461	0.0278204	1.65528	1.26505
0.611337	0.442821	2.40351	2.29393
