# Supplementary material for: Adenosine diphosphate released from stressed cells triggers mitochondrial transfer to achieve tissue homeostasis
Source: PLoS Biol. 2024 Aug 20;22(8):e3002753. doi: 10.1371/journal.pbio.3002753 (PMC11335167; doi:10.1371/journal.pbio.3002753)
Supplement: S16 Data — (XLSX) [file pbio.3002753.s029.xlsx]

## Sheet: S. 11B
1M	18M
5	9
4	22
8	5
4	8
4	6
3	17
2	9
7	11
2	23
6	8
3	11
7	13
2	5
5	7
9	13

## Sheet: S. 11C
1M	18M
528.554	749.23
698.522	805.328
447.137	971.195
544.717	2186.31
275.712	754.191
743.002	1180.54
735.023	2179.81
1105.17	759.634
954.128	626.415
720.377	2206.9
647.012	3034.39
2050.49	4219.81
1273.24	1742.66
1462.61	1497.83
1468.32	1727.41
276.13	2963.85
400.022	1528.41
1136.92	715.042
1676.94	1211.23
682.244	640.741
1178.44	1208.16
801.299	617.122
1497.99	1803.64
2255.55	1504.6
1731.48	4203.26
424.294	1498.87
360.311	2691.43
933.605	1336.46
563.951	848.991
768.915	1196.85
540.89	1651.24
841.001	2725.22
591.915	1549.89
552.339	1049.72
751.593	1663.73
529.621	2423.01
410.382	3119.49
940.911	2599.24
478.965	1350.94
799.169	1198.32
887.038	1535.86
826.01	2109.98
784.754	1257.53
492.496	956.926
961.293	1663.49
702.402	2055.07
501.109	2685.03
2014.94	635.746
1221.9	624.78
659.986	431.088
1746.92	2416.1
559.309	852.077
498.07	2223.65
916.931	1933.29
495.949	2917.13
1179.32	1687.09
660.748	1965.14
939.413	1858.16
1151.04	2022.44
777.989	1868
1192.65	789.566
1152.24	2062.5
665.184	1010.52
1229.41	3491.28
433.423	1144.07
486.001	554.505
473.668	716.599
620.226	1175.97
672.24	666.41
681.224	758.135
550.065	2858.57
	2014.28
	497.1
	294.104
	852.946
	530.629
	597.71
	906.137
	439.063
	1368.87
	1396.87
	722.903
	1890.05
	2518.33
	1497.86
	1085.62
	437.451
	1425.81
	1337.8
	526.491
	1043.16
	565.864
	520.693
	4418.91
	1783.55
	2981.85
	6382.49
	594.854
	1319.91
	2604.37
	2753.55
	2793.02
	1772.89
	2109.55
	1215.23
	1112.06
	2406.95
	874.914
	1238.77
	726.062
	2082.23
	1469
	456.886
	1601.31
	851.45
	541.638
	992.213
	1187.62
	1965.86
	2453.53
	1274.12
	432.643
	1179.96
	1105.64
	1523.57
	612.793
	833.316
	1766.59
	721.072
	995.091
	1508.71
	1185.82
	1213.27
	2283.77
	989.852
	985.758
	2569.24
	915.253
	569.804
	2140.39
	2109.95
	1274.12
	1290.65
	633.329
	1790.96
	709.2
	2878.82
	789.189
	725.788
	400.707
	2009.14
	651.484
	1150.74
	2660.31
	1090.04
	1087.91
	2664.49
	2970.09
	2957.74
	475.727
	1101.64
	2179.88
	1593.22
	949.378
	2055.8
	1056.14
	1082.27

## Sheet: S. 11D
1M	18M
498.928	1677.57
884.331	946.742
1037.28	1460.59
1168.64	1198.19
1571.58	1635.72
631.949	1504.23
470.002	1332.36
744.192	1866.54
831.847	1238.69
1117.36	2181.7
636.983	903.304
1007.63	1364.74
392.303	1882.31
729.672	1820.4
645.716	1134.74
