# Supplementary material for: Adenosine diphosphate released from stressed cells triggers mitochondrial transfer to achieve tissue homeostasis
Source: PLoS Biol. 2024 Aug 20;22(8):e3002753. doi: 10.1371/journal.pbio.3002753 (PMC11335167; doi:10.1371/journal.pbio.3002753)
Supplement: S17 Data — (XLSX) [file pbio.3002753.s030.xlsx]

## Sheet: S.12B
Oligomycin + 1M	Oligomycin + 18M
38.9569	47.5528
35.1486	46.336
34.1698	43.3243
32.9015	42.4537
31.9412	39.2422
31.8808	38.4693
31.5728	37.5932
31.3903	37.0759
31.3684	36.8891
31.182	36.6092
30.854	35.7529
30.8351	35.2702
30.1752	32.9009
29.9618	32.6699
29.8884	32.4365
29.6727	31.9332
29.398	31.2951
29.3613	31.2358
28.8615	30.8685
28.7942	30.6203
28.395	30.1551
27.9606	29.9175
27.8186	29.7444
27.4036	28.9785
26.6941	28.6205
26.5238	28.5791
26.0658	27.9599
26.0633	27.8072
25.8042	27.2468
25.7345	25.1592
25.6192	24.508
25.3743	23.2425
24.846	23.1587
24.7277	21.8088
23.6119	19.5335
23.1359	19.3896
20.2979	17.8122
19.9359	16.381
19.6623	38.1878
19.3135	37.9809
18.4887	37.628
18.4617	35.5025
17.0663	35.2577
16.7867	34.9148
16.6431	34.4295
16.1621	34.3719
15.8336	33.4095
15.5687	32.584
14.8964	32.0802
13.5374	32.0783
13.1862	31.9419
12.979	31.7042
12.2847	31.675
11.5468	31.4815
37.9831	31.3986
37.169	31.3583
36.7641	31.3154
36.3506	31.1696
36.0598	31.1313
35.7737	31.0238
35.0933	30.9538
35.0022	30.6386
34.6176	30.3447
34.2288	29.9379
34.2081	28.9863
33.6785	28.5013
33.3964	28.4686
32.6294	28.4678
32.3513	28.2017
32.0784	28.0184
32.0754	27.3483
31.5892	26.9468
31.5551	26.8502
31.528	26.3068
31.4632	25.8523
31.4354	25.8146
31.0629	25.702
30.8277	24.3204
30.7364	23.9536
30.692	23.0116
30.091	23.0023
29.7515	22.9785
29.6069	22.4081
29.5441	22.1636
29.5277	21.8348
29.454	20.5216
29.4525	20.2538
29.207	19.2013
28.908	18.9004
28.7505	18.5324
28.4424	17.6707
28.318	55.5054
28.232	44.1687
27.8878	41.49
27.5932	40.1233
27.3903	39.4942
27.3483	36.8941
27.2922	36.4503
27.1042	35.4462
27.0886	35.0402
27.016	34.9168
26.8451	34.5789
26.75	34.5381
25.0218	34.2679
24.5291	33.2241
22.5835	32.829
19.2097	32.4327
42.8351	32.1058
42.7364	31.1367
39.3345	30.925
39.3193	30.5651
39.3154	30.1806
38.6671	29.9162
38.6369	29.7845
38.4054	29.772
37.4473	29.7665
37.1312	29.751
36.8174	29.5606
36.5898	29.321
36.4187	29.3047
36.1249	28.8793
36.104	28.7456
35.8001	28.4827
35.5657	27.6491
34.8975	26.6071
34.8707	26.4431
34.8349	25.9353
34.2547	25.8458
33.375	24.1583
33.0504	24.0146
32.7685	23.9286
32.2632	23.174
32.1914	22.2841
31.7925	21.8351
30.246	21.6626
29.9532	21.123
29.3871	20.4624
27.5249	20.1288
27.3751	19.6593
27.3241	19.3317
26.0951	18.7599
24.9442	18.2156
24.8006	13.6382
23.5278
23.4685
23.0327
22.0866
22.0831
21.671
16.7076
13.2898
